# Supplementary material for: Identifying therapeutic target genes for migraine by systematic druggable genome-wide Mendelian randomization
Source: J Headache Pain. 2024 Jun 12;25(1):100. doi: 10.1186/s10194-024-01805-3 (PMC11167905; doi:10.1186/s10194-024-01805-3)
Supplement: Supplementary file 1 — Supplementary Material 1. [file 10194_2024_1805_MOESM1_ESM.xlsx]

## Sheet: Catalog
Tables	Title
S1	The potential druggable genes in DGIdb.
S2	The druggable genes from Finan C et al.
S3	The final list of druggable gene symbols used in this study.
S4	The instrumental variants for significant expressions.
S5	MR results of blood eQTLs and migraine.
S6	MR results of brain eQTLs and migraine.
S7	The results of colocalization analysis.
S8	The phenome-wide association analysis results of blood HMGCR.
S9	The phenome-wide association analysis results of blood TGFB3.

## Sheet: S1
Table S1 The potential druggable genes in DGIdb. More details are shown in DGIdb.
Gene_name	Entrez_id
CDK7	1022
VDR	7421
GPR55	9290
NR1H4	9971
FGFR2	2263
APOE	348
BLM	641
P2RX7	5027
TRPC6	7225
CYP2E1	1571
PDGFRB	5159
MMP2	4313
MAPT	4137
NR2E3	10002
DNTT	1791
ARAF	369
PIK3R2	5296
MAPK8	5599
POLH	5429
CBX1	10951
ICAM1	3383
ATP4A	495
CHRM5	1133
IDH1	3417
SPHK1	8877
CYP3A4	1576
APOBEC3G	60489
F2R	2149
TRPV1	7442
ATP1A1	476
EZH2	2146
HTR1A	3350
USP1	7398
KDM4E	390245
NA	NA
NFKB1	4790
PI4KB	5298
CD2	914
ADRB2	154
CACNA1F	778
NFE2L2	4780
GABRA6	2559
SMARCA4	6597
IL10	3586
CA2	760
CSF1R	1436
TLR8	51311
JAK3	3718
PDK1	5163
ALDH1A1	216
COL6A6	131873
RARG	5916
NR1I2	8856
SCN11A	11280
FMO3	2328
GADD45A	1647
POLK	51426
DRD4	1815
IL2RA	3559
KDR	3791
GMNN	51053
NR3C1	2908
KRAS	3845
MAPK12	6300
RACGAP1	29127
MGMT	4255
BAX	581
ATAD5	79915
CACNB4	785
RAB9A	9367
CYP1A2	1544
ALK	238
CYP2C9	1559
VEGFA	7422
KDM4A	9682
IRAK4	51135
TUBA3E	112714
HRH4	59340
PTGER4	5734
HTR2A	3356
HTR2B	3357
BCHE	590
CHRM2	1129
RRM1	6240
GABRE	2564
TUBB	203068
GRM2	2912
RET	5979
APLNR	187
SLC6A4	6532
BRAF	673
VHL	7428
ADRB1	153
FLT3	2322
CYP2D6	1565
DRD2	1813
PRKCB	5579
RORC	6097
TOP2B	7155
TP53	7157
DRD1	1812
JAK2	3717
TH	7054
HTR2C	3358
AGTR1	185
PDE4C	5143
FLT1	2321
BRCA1	672
HDAC11	79885
GFER	2671
PTEN	5728
CFTR	1080
CDKN2A	1029
AVPR2	554
APOA5	116519
PRKCQ	5588
CCR2	729230
TNF	7124
GNB3	2784
LCK	3932
OPRD1	4985
PDGFRA	5156
FURIN	5045
CDC25B	994
STAT3	6774
RGS4	5999
THPO	7066
LIPC	3990
CSNK2A2	1459
NTRK1	4914
HDAC2	3066
KDM5A	5927
MUC1	4582
CYP2C19	1557
RAD52	5893
HDAC1	3065
ACVR1	90
ADRA2A	150
HRH1	3269
ABCB1	5243
EDNRA	1909
TRPC5	7224
GABRR1	2569
ITGAL	3683
EGFR	1956
HSD17B10	3028
AR	367
TUBA1A	7846
PDE3A	5139
PPARD	5467
HDAC6	10013
WRN	7486
GGCX	2677
NAT1	9
CTH	1491
LTB4R	1241
SCN4A	6329
KMO	8564
ALOX5	240
P2RY14	9934
ROCK2	9475
MTHFR	4524
GPR139	124274
MAP2K1	5604
CLCN2	1181
CHRM3	1131
PPARG	5468
FGFR4	2264
GALR1	2587
GRIN2A	2903
PDE4B	5142
MAPK11	5600
PROC	5624
PIK3CA	5290
AKR1B1	231
GFAP	2670
PIK3R1	5295
PAX8	7849
GPBAR1	151306
ADAMTS5	11096
ALPL	249
ABL1	25
NQO1	1728
TSPO	706
PTGER1	5731
TERT	7015
CBR1	873
SRC	6714
CA1	759
SLC5A1	6523
PLEKHJ1	55111
MAOA	4128
IGHE	3497
LHCGR	3973
G6PD	2539
EHMT2	10919
PRLHR	2834
KCNJ1	3758
HPGD	3248
CA5A	763
HTR1D	3352
TYR	7299
TPH2	121278
JUN	3725
L3MBTL1	26013
PROKR1	10887
CHEK2	11200
KLK4	9622
AKT1	207
APH1A	51107
CHRM1	1128
DPP4	1803
FEN1	2237
CCR5	1234
HDAC4	9759
FCGR3A	2214
CDK8	1024
CASP3	836
CXCR1	3577
NPR1	4881
SMAD3	4088
YES1	7525
IKBKE	9641
ADORA2B	136
HLA-A	3105
GRM7	2917
P4HTM	54681
NPSR1	387129
PPARA	5465
CYP3A5	1577
PRKCD	5580
TLR9	54106
HMGCR	3156
XIAP	331
MPHOSPH8	54737
GRIN3A	116443
PIK3CG	5294
SRPK1	6732
CPB2	1361
LTK	4058
CYP1A1	1543
CLK2	1196
TUBB1	81027
SMN2	6607
CYP3A43	64816
ADRA1A	148
GRM1	2911
ALPG	251
SCN5A	6331
PIK3R3	8503
APBB1	322
LYN	4067
GRIN2D	2906
GSTP1	2950
GABRQ	55879
UGCG	7357
GABRA3	2556
PTGS1	5742
GABRA5	2558
GABRA1	2554
TOP1	7150
PIM1	5292
DRD3	1814
IL2	3558
AHR	196
ERBB4	2066
FSHR	2492
ALOX5AP	241
RXRG	6258
PRSS2	5645
ADRA1B	147
ITPA	3704
OPRL1	4987
AKT3	10000
RPS6KB1	6198
BDNF	627
TLR2	7097
PAK1	5058
IFNB1	3456
CCR4	1233
CTNNB1	1499
GABRG3	2567
KCNJ10	3766
MPO	4353
HTT	3064
BRD4	23476
ITGB2	3689
PAH	5053
PTGDR	5729
ITGA4	3676
DNASE1L3	1776
GCK	2645
ACHE	43
PMS2	5395
RRM2	6241
CSF2RA	1438
IFNG	3458
CCKBR	887
APAF1	317
EDNRB	1910
CDK1	983
IL2RG	3561
PTGES3	10728
MAGEA3	4102
COMT	1312
F11	2160
BCL2	596
PRPS1	5631
MTOR	2475
ALB	213
CAPN10	11132
IDO2	169355
NDUFB2	4708
TNFSF13	8741
KIT	3815
AVPR1A	552
PSMB4	5692
PGR	5241
GLP1R	2740
POLB	5423
PDCD1	5133
KCNK10	54207
NR3C2	4306
SI	6476
VSIR	64115
RRP7A	27341
DNMT1	1786
C3AR1	719
INSR	3643
BAZ2B	29994
PSMB2	5690
ABCC1	4363
HPSE	10855
ROS1	6098
SLC23A1	9963
CASP9	842
SCN1A	6323
ASIC3	9311
KCNJ11	3767
NR5A2	2494
GRIN3B	116444
GRIA1	2890
BTK	695
FAAH	2166
SOST	50964
SIK2	23235
SLC2A1	6513
FGF2	2247
MAPK3	5595
HCRTR1	3061
ADK	132
FHIT	2272
GABRB2	2561
TACR1	6869
MAP4K5	11183
NAT2	10
HTR4	3360
PIM3	415116
TSHR	7253
ABCA1	19
CNR2	1269
ADRA2C	152
RAD54L	8438
S1PR3	1903
OPRK1	4986
SREBF1	6720
RYR1	6261
KCNH2	3757
CD19	930
GSK3B	2932
GABRB1	2560
APBA1	320
PLG	5340
SCN9A	6335
OPRM1	4988
FTO	79068
GNAQ	2776
CD3G	917
TGM2	7052
PDE3B	5140
CALCR	799
AURKC	6795
NOS2	4843
GCGR	2642
ADRA1D	146
GABRA4	2557
TRPM3	80036
GRP	2922
MGAM	8972
PLK1	5347
AURKB	9212
SLC15A1	6564
CCL17	6361
PTH1R	5745
CNR1	1268
TYRO3	7301
PSMD14	10213
MAPK14	1432
FFAR4	338557
FKBP5	2289
HTR1E	3354
RPTOR	57521
CCL2	6347
ALAD	210
CYP19A1	1588
STAT1	6772
NTRK2	4915
PTHLH	5744
BACE1	23621
NR1H3	10062
ITGB3	3690
ALG10	84920
SYT2	127833
SENP7	57337
CYTH2	9266
PTGS2	5743
MT-ND4	4538
RXFP4	339403
IKZF1	10320
TTR	7276
PTGER3	5733
IL6R	3570
CYP17A1	1586
ATP7A	538
PDE2A	5138
NR1I3	9970
FGF3	2248
ERBB2	2064
HDAC3	8841
TUBB2B	347733
TNFRSF10A	8797
CHEK1	1111
GRM5	2915
GABRG1	2565
TGFBR1	7046
TPH1	7166
RAPGEF4	11069
STK11	6794
PDPK1	5170
DHFR	1719
CP	1356
RXRA	6256
IDO1	3620
MCHR1	2847
CYB5R2	51700
ITGB1	3688
ANXA1	301
MT-ND2	4536
SLCO2B1	11309
TUBB2A	7280
MITF	4286
HSP90AB1	3326
VCAM1	7412
RUNX1	861
NELFCD	51497
KDM4C	23081
ATM	472
DKK1	22943
FLT4	2324
SGK2	10110
GLS	2744
ABCC5	10057
CDKN1A	1026
CDK2	1017
GSTA1	2938
CA9	768
MTNR1A	4543
AQP2	359
HTR3D	200909
HNF4A	3172
SSTR2	6752
GPC3	2719
NRIP1	8204
UMOD	7369
ABCC10	89845
RBP4	5950
GABRD	2563
HRH3	11255
VIPR2	7434
EPHA2	1969
CHRNA9	55584
PIK3C2G	5288
CD6	923
HTR1B	3351
HDAC10	83933
LPL	4023
HIF1A	3091
CHRNA10	57053
ACE	1636
IL1A	3552
DDIT3	1649
KAT2A	2648
NEK2	4751
CAMK2D	817
TRPM4	54795
GRM3	2913
IL17A	3605
TUBA1C	84790
APEX1	328
TUBB8	347688
CD22	933
EIF4A1	1973
NOS3	4846
ANKK1	255239
GUCY1B2	2974
STK36	27148
TESK2	10420
APOA1	335
CYSLTR1	10800
GJC3	349149
S100A12	6283
FFAR2	2867
EIF2B1	1967
IGF1	3479
NFKB2	4791
SIGMAR1	10280
ESR1	2099
MAP2K2	5605
TNFRSF8	943
NPC1	4864
LOH19CR1	8378
PTPRC	5788
HDAC8	55869
KCNK9	51305
PIK3R6	146850
IL2RB	3560
CYP2B6	1555
SLC6A2	6530
LIPE	3991
TAC1	6863
HKDC1	80201
NR1D1	9572
ERCC1	2067
DCTD	1635
PLA2G4A	5321
CKM	1158
SSTR4	6754
HCAR1	27198
MS4A1	931
GBA	2629
SSTR1	6751
HDAC7	51564
GABRB3	2562
TEK	7010
GRIA2	2891
SLC6A3	6531
PTGIR	5739
NPM1	4869
SMO	6608
TP73	7161
HRAS	3265
PLAUR	5329
BDKRB1	623
FOLH1	2346
KCNN2	3781
APH1B	83464
ASXL1	171023
PDE4A	5141
PDE4D	5144
FRK	2444
IL4	3565
ATXN2	6311
GRPR	2925
ME3	10873
GSK3A	2931
HTR6	3362
PTGIS	5740
IL12B	3593
P2RY12	64805
SLC1A1	6505
RARA	5914
PNP	4860
IGF1R	3480
L3MBTL3	84456
HSP90AA1	3320
CHRM4	1132
CD40LG	959
CDK18	5129
CHRNA4	1137
ANO1	55107
GABRR3	200959
PLAU	5328
TRPM2	7226
GABRP	2568
SLC12A3	6559
IL13RA2	3598
TFPI	7035
MT-ND1	4535
TSHB	7252
KCNB2	9312
SERPINE1	5054
FYN	2534
VIP	7432
PPP3CA	5530
TUBA4A	7277
KCNQ2	3785
ASIC1	41
ATRX	546
KCNJ5	3762
GRIN1	2902
GATM	2628
MINK1	50488
SCN10A	6336
MPL	4352
TUBA3D	113457
ATIC	471
BIRC2	329
PRKCG	5582
GABRR2	2570
MAP4K4	9448
DDR2	4921
GHR	2690
PIK3C2B	5287
GHRHR	2692
CSNK1D	1453
PIK3C3	5289
HCK	3055
ALOX12	239
TRPC3	7222
TOP2A	7153
PIK3CB	5291
GIPR	2696
PDE1B	5153
ADCY9	115
USP9Y	8287
MAOB	4129
GNAS	2778
UGT1A4	54657
YEATS4	8089
HSD11B1	3290
XDH	7498
RIPK2	8767
IL6	3569
P2RY6	5031
BCAT2	587
CSF2	1437
RIPK1	8737
GLA	2717
KCNA1	3736
PRKD3	23683
FGFR1	2260
PSMD2	5708
SLC2A4	6517
HEBP1	50865
MMP8	4317
CAMKK2	10645
ADORA2A	135
RPS6KA3	6197
SCN3A	6328
FPR2	2358
RAC1	5879
MSLN	10232
TSC2	7249
SENP1	29843
KCNA10	3744
F2	2147
B4GALNT1	2583
MELK	9833
PYGL	5836
CDK9	1025
SMN1	6606
CHRNG	1146
MBNL1	4154
TPSAB1	7177
PRL	5617
MAPK9	5601
DCK	1633
DPYD	1806
IL5	3567
ATG5	9474
RTN4	57142
ABCC8	6833
AADAT	51166
KMT2A	4297
PRMT3	10196
MAGEA1	4100
CD74	972
CD3D	915
GABRG2	2566
JAK1	3716
TNFRSF17	608
TGFBR3	7049
HGF	3082
PLK3	1263
CSF3R	1441
CACNA1C	775
INS	3630
UGT1A1	54658
CAMK2B	816
GALK1	2584
FGFR3	2261
SELP	6403
AMHR2	269
TTK	7272
KCNA5	3741
FNTB	2342
TNFSF13B	10673
UGT2B7	7364
UGT1A6	54578
KLK3	354
CHRNB2	1141
ADRA2B	151
GABRA2	2555
THRB	7068
CA6	765
BLK	640
GJB3	2707
CDK4	1019
TAAR1	134864
PHKG2	5261
MCL1	4170
SSRP1	6749
NDUFB6	4712
PDE7B	27115
CD80	941
CASR	846
CSNK1E	1454
NTRK3	4916
CD274	29126
MST1R	4486
RECQL	5965
FASN	2194
MERTK	10461
BIRC5	332
NQO2	4835
HDAC9	9734
HSPA8	3312
KCNK2	3776
GLRA1	2741
TYMS	7298
ADSS2	159
FBXW7	55294
EDN1	1906
BCL6	604
EPOR	2057
BGLAP	632
KCNQ4	9132
HDAC5	10014
PTGDR2	11251
SLC22A7	10864
CREBBP	1387
PTH	5741
TUBB4B	10383
ERN1	2081
IDS	3423
SLCO1B1	10599
TNC	3371
CIP2A	57650
F9	2158
TDP1	55775
PIK3CD	5293
MC4R	4160
TYK2	7297
SERPINA5	5104
SLC12A1	6557
ODC1	4953
ALOX15	246
TRPM1	4308
RAPGEF3	10411
ANGPT2	285
GALR3	8484
GDF2	2658
IL1B	3553
CEL	1056
PTH2R	5746
GNRH1	2796
NCAM1	4684
TLR7	51284
DBH	1621
CTSG	1511
MKNK2	2872
NDUFB9	4715
PRKCA	5578
CCND1	595
CRBN	51185
GABBR1	2550
SLC22A2	6582
AGTR2	186
PSMC2	5701
RXFP1	59350
CTNNBL1	56259
RAF1	5894
S1PR5	53637
GGT1	2678
MET	4233
TUBB3	10381
PSMA2	5683
DNER	92737
CHUK	1147
TMEM97	27346
HIPK2	28996
SLC16A5	9121
AURKA	6790
AQP1	358
NR1H2	7376
DDX5	1655
CHRNA2	1135
CFLAR	8837
EGLN1	54583
BCR	613
SV2A	9900
UGT1A9	54600
GATA3	2625
MICA	100507436
GRM8	2918
ESR2	2100
CBFB	865
ATR	545
CLK4	57396
ADGRV1	84059
ADRB3	155
POLI	11201
PIP4K2A	5305
ABCG2	9429
SLC6A9	6536
ABCC2	1244
SLC22A1	6580
KAT2B	8850
CETP	1071
MCOLN1	57192
KLRD1	3824
DYRK1A	1859
NT5E	4907
SLC1A6	6511
TBXA2R	6915
HTR5A	3361
S1PR1	1901
PIK3R4	30849
GPR119	139760
KCNQ1	3784
IMPDH1	3614
ATAD2	29028
LEP	3952
BACE2	25825
PSMB1	5689
PSORS1C1	170679
TFF2	7032
APP	351
UBA3	9039
ADORA1	134
TNFRSF11A	8792
APRT	353
TXN	7295
BDKRB2	624
FPR3	2359
PRKCI	5584
FOLR1	2348
GNRHR	2798
CBLC	23624
ERCC4	2072
GUCY2D	3000
SMARCB1	6598
NOS1	4842
TNFRSF4	7293
DHODH	1723
TUBA1B	10376
RARB	5915
MMP13	4322
GC	2638
LEPR	3953
SH2B1	25970
F5	2153
CA4	762
NUAK1	9891
PDGFB	5155
GRIN2C	2905
MLNR	2862
GNL3	26354
KDM1B	221656
BRD2	6046
EGLN2	112398
TNFRSF14	8764
CDC7	8317
ENPP2	5168
PDE5A	8654
SIRT1	23411
CHRNA3	1136
HCN1	348980
CA12	771
HTR3A	3359
SLCO1B3	28234
HPRT1	3251
RB1	5925
DYRK1B	9149
OR52E2	119678
CYCSP5	360158
NOX1	27035
HSF1	3297
SPR	6697
DPP8	54878
CHRNA1	1134
KCNH4	23415
UGT1A10	54575
CDK6	1021
GJA8	2703
E2F1	1869
ADA	100
PGF	5228
CALCB	797
PDE10A	10846
MAPK1	5594
CGB5	93659
CTSK	1513
PDE6B	5158
TAB2	23118
CRHR2	1395
LAMC2	3918
HSPB1	3315
TBX2	6909
CD86	942
CACNG1	786
TRPC4	7223
BMP10	27302
FKBP1A	2280
IFNAR1	3454
NDUFA2	4695
IKBKB	3551
HRH2	3274
ATG4B	23192
RNF8	9025
CCL4	6351
AXL	558
ADORA3	140
MARK3	4140
SCN2A	6326
ACACB	32
HCRTR2	3062
PIK3R5	23533
GPR17	2840
P2RY1	5028
PTPN1	5770
PRCP	5547
PDIA2	64714
TNFRSF1B	7133
CEACAM5	1048
ITGAX	3687
ALPI	248
TRPV3	162514
GHSR	2693
MTNR1B	4544
PLD2	5338
IRS1	3667
RFPL4B	442247
STK17A	9263
CACNB3	784
TARDBP	23435
CD27	939
MAPK10	5602
ACVR1B	91
SLC18A2	6571
TFPI2	7980
GRIK2	2898
HSPA4	3308
SCN8A	6334
APC	324
PSMB8	5696
MAP3K3	4215
TK1	7083
OXTR	5021
PNLIP	5406
S1PR4	8698
ETV6	2120
CPS1	1373
KCNJ14	3770
CYP11B1	1584
CCR1	1230
MEN1	4221
SYK	6850
CLCN6	1185
DRD5	1816
SERPINC1	462
TSSK2	23617
PSEN2	5664
PTK2	5747
SUMO1	7341
CXCL12	6387
AVPR1B	553
F2RL1	2150
FCGR3B	2215
CXCR4	7852
BRPF1	7862
COL18A1	80781
METAP2	10988
TGFB1	7040
CATSPER2	117155
CTAG1B	1485
CD52	1043
SELE	6401
PTAFR	5724
ASIC2	40
CCL3	6348
LPAR4	2846
CXCR2	3579
SETD2	29072
ITK	3702
ELANE	1991
TLR3	7098
ELP5	23587
GHRL	51738
KAT5	10524
ABCC6	368
PSMA8	143471
MAP2K5	5607
C5AR1	728
MAP3K20	51776
GPR35	2859
HLA-DRB3	3125
MAPK13	5603
NOTCH4	4855
HTR3B	9177
SLK	9748
ERBB3	2065
GLCCI1	113263
NRG1	3084
IAPP	3375
AMH	268
LOXL2	4017
MAP2K3	5606
XPNPEP2	7512
BRCA2	675
SLC29A1	2030
SETD7	80854
NPY	4852
HCN3	57657
GUCY2C	2984
MYC	4609
CDKN2B-AS1	100048912
ADORA2A-AS1	646023
SLC5A4	6527
CACNA2D1	781
EP300	2033
MAP3K7	6885
RELA	5970
TUBB6	84617
CATSPER1	117144
RBP3	5949
AFP	174
CASP1	834
ANPEP	290
SLC6A15	55117
APOBEC3F	200316
HOXB1	3211
VIPR1	7433
PIP	5304
NF1	4763
GCLC	2729
GRIA3	2892
LMNA	4000
PI3	5266
HBB	3043
CXCL10	3627
COL5A1	1289
PKM	5315
ERCC2	2068
DGAT2	84649
NDUFB8	4714
NRAS	4893
HLA-DRA	3122
PTGES	9536
COL11A1	1301
IL3RA	3563
CACNA1H	8912
CXCL8	3576
GPR183	1880
EIF2AK3	9451
TRPA1	8989
CHRNE	1145
ATP2A1	487
FXYD2	486
KISS1R	84634
GLI1	2735
STK3	6788
SNAP25	6616
GALR2	8811
FOXC2	2303
RORA	6095
C5	727
CCR9	10803
PRKCE	5581
GRIK1	2897
BCAR3	8412
CES1	1066
F10	2159
PAK4	10298
KCNT1	57582
SSTR3	6753
ABCB11	8647
KCNN4	3783
AQP4	361
NR5A1	2516
HCP5	10866
ARID1A	8289
GUCY1A2	2977
TEC	7006
ADCY1	107
PYGM	5837
KLF4	9314
IMPA1	3612
HEXB	3074
STX1B	112755
ESRRA	2101
KLK7	5650
FOLR2	2350
FFAR3	2865
SSTR5	6755
UGT1A5	54579
CAT	847
KCNS3	3790
XBP1	7494
CCR8	1237
CR2	1380
NAPEPLD	222236
MT1G	4495
PSMC5	5705
DROSHA	29102
HSPA5	3309
RRP1B	23076
NGF	4803
NDUFB5	4711
UBE2N	7334
CUL4A	8451
CEACAM1	634
ALOX15B	247
CELSR2	1952
IRAK1	3654
CACNA1D	776
TRH	7200
PPCDC	60490
PRKD1	5587
DNMT3A	1788
CA7	766
IL31	386653
NTF3	4908
PPAT	5471
CASP7	840
CMKLR1	1240
IFNL3	282617
APOB	338
IL1R1	3554
MARK1	4139
GJA3	2700
DPP9	91039
CTSL	1514
PSMB9	5698
GRM4	2914
AKR1C3	8644
NPPC	4880
ANGPTL3	27329
FER	2241
BIRC7	79444
MLKL	197259
CSF3	1440
SLC22A8	9376
CDH5	1003
TG	7038
SLC6A12	6539
UGT1A3	54659
KCNT2	343450
KCNC4	3749
BMX	660
PTGFR	5737
PRKDC	5591
NPR2	4882
GRIN2B	2904
MYCN	4613
CACNA1B	774
CAPN2	824
MUC16	94025
CASP6	839
CALCRL	10203
ABHD6	57406
HLA-DRB1	3123
DES	1674
CACNA1G	8913
PTGDS	5730
CYB5R3	1727
ACTC1	70
VKORC1	79001
STAT2	6773
MAP4K2	5871
MC5R	4161
LDLR	3949
PTGER2	5732
TACR2	6865
FGR	2268
ARRB2	409
GJB2	2706
TAT	6898
DTNBP1	84062
TDO2	6999
MIF	4282
FPR1	2357
CACNA1S	779
NOX4	50507
SLC28A2	9153
CACNG2	10369
FGB	2244
MYO9B	4650
CXCL2	2920
NT5C2	22978
SCNN1A	6337
AKT2	208
SH2D1A	4068
ITGAV	3685
SERPINA6	866
MAP2K7	5609
GRIA4	2893
CDKAL1	54901
TPBG	7162
CHRNA7	1139
HCAR2	338442
CCR3	1232
RNASEH2A	10535
MYLK	4638
SENP8	123228
NAAA	27163
KRT19	3880
RPE65	6121
CGA	1081
MAFB	9935
NDUFC2	4718
PTK2B	2185
IL23A	51561
PSMD13	5719
PDE7A	5150
GPR68	8111
CIC	23152
PLK4	10733
CYP2J2	1573
LRRK2	120892
CYP1B1	1545
FOXO3	2309
PIK3C2A	5286
CXCR3	2833
ITGB5	3693
FABP5	2171
BRD7	29117
USP2	9099
KCNJ4	3761
ADH1A	124
RAMP3	10268
NMUR2	56923
FAS	355
COL1A2	1278
CYP26B1	56603
CMKLR2	2825
CCNK	8812
PSEN1	5663
HTRA1	5654
VIM	7431
F8	2157
CDK19	23097
ARSA	410
SFTPB	6439
EXO1	9156
SLC33A1	9197
MR1	3140
GCG	2641
HLA-C	3107
CSNK2A1	1457
HTR1F	3355
SPINT1	6692
RHBDF2	79651
PARP1	142
CNPY4	245812
NMUR1	10316
BRS3	680
ABCC4	10257
GJB1	2705
GLRA3	8001
SF3B3	23450
SOX10	6663
CD83	9308
CYP2C8	1558
TXNRD1	7296
SNCA	6622
MME	4311
CCL21	6366
CHAT	1103
PDE6C	5146
EPHA7	2045
TSG101	7251
PSMC6	5706
LSS	4047
CACNA2D3	55799
EPCAM	4072
PLD1	5337
ITGAM	3684
C10ORF67	256815
SERPINB2	5055
PRKAA1	5562
KLC1	3831
CD40	958
SOD2	6648
FGA	2243
LNPEP	4012
S1PR2	9294
HMGB1	3146
MDH2	4191
KCNMA1	3778
OPN1LW	5956
GLP2R	9340
GSR	2936
C5AR2	27202
LPAR3	23566
PBRM1	55193
BRDT	676
IL11	3589
GABBR2	9568
SLC22A6	9356
DGKB	1607
DGAT1	8694
IL18	3606
GCLM	2730
CRP	1401
THRA	7067
P2RY4	5030
PGD	5226
RASGRP1	10125
ERAP2	64167
CSNK1G2	1455
CDH23	64072
MUC5AC	4586
CASP10	843
GRK5	2869
CYP2A6	1548
SLC14A2	8170
PIM2	11040
BAP1	8314
FECH	2235
PKD2L1	9033
MAP3K9	4293
TYMSOS	494514
DOK5	55816
MGLL	11343
AOX1	316
DYRK3	8444
LTB4R2	56413
TAOK1	57551
ALCAM	214
ORAI1	84876
TRPM8	79054
CTLA4	1493
GATA2	2624
NCOA1	8648
NCOA3	8202
KCNA4	3739
SMAD4	4089
FFAR1	2864
CALCA	796
MARK2	2011
ERG	2078
HTR3C	170572
GUCY1B1	2983
IL15	3600
SCARB1	949
SRD5A2	6716
CCN2	1490
PRKD2	25865
GLRA2	2742
PSMD11	5717
PADI4	23569
AQP9	366
KCNH6	81033
CD28	940
CRHR1	1394
NLRP3	114548
NPY2R	4887
SLC36A2	153201
SENP6	26054
PMM2	5373
SLC22A12	116085
IL6ST	3572
HYAL2	8692
ITGA5	3678
TBK1	29110
CYP7B1	9420
ADH1B	125
EIF3A	8661
PTPRF	5792
ITGA2B	3674
GPR37	2861
SCN7A	6332
SLC5A7	60482
PTCH1	5727
CLCN1	1180
RYR3	6263
IGFBP6	3489
ABO	28
TXK	7294
UCHL5	51377
MC1R	4157
ADAM33	80332
DAPK3	1613
C11ORF65	160140
MGAT2	4247
SPP1	6696
XIRP2	129446
GSTZ1	2954
ADM	133
AREG	374
KLK6	5653
FDPS	2224
ROCK1	6093
PSMD4P1	54035
STK4	6789
MSH6	2956
EED	8726
HCN4	10021
GSTM1	2944
HTR7	3363
KCNK12	56660
EYA2	2139
STAT5A	6776
TOP1MT	116447
RXFP3	51289
FOXO1	2308
FGF4	2249
CTDSP1	58190
CX3CR1	1524
PRKAB1	5564
MC3R	4159
SF3B1	23451
LIMK1	3984
CLK1	1195
KCNA6	3742
SGK1	6446
BRD3	8019
CA14	23632
PRKCZ	5590
ITGA11	22801
SLC12A2	6558
NPEPPS	9520
DAGLA	747
KCNQ3	3786
XPO1	7514
PSMB3	5691
TPCN2	219931
PTPN5	84867
FOS	2353
CYP27B1	1594
TUBA3C	7278
ZNF165	7718
ATP7B	540
DDR1	780
PAK5	57144
AMY2A	279
ATF2	1386
OXER1	165140
PHEX	5251
CYP46A1	10858
DMPK	1760
NDUFS8	4728
FNTA	2339
OXGR1	27199
STAT6	6778
PSENEN	55851
DPEP1	1800
CSNK1A1	1452
IFNAR2	3455
VPS37A	137492
SLC29A4	222962
ALDH1A2	8854
BRD1	23774
UGT1A7	54577
CACNA1I	8911
FST	10468
CHRND	1144
SPATA5	166378
SLCO1A2	6579
NR0B2	8431
MRGPRX2	117194
CBL	867
ENPEP	2028
NAMPT	10135
PGGT1B	5229
CECR2	27443
IFNA1	3439
DPYSL3	1809
NPY1R	4886
PKN2	5586
HNMT	3176
HSP90AA2P	3324
F2RL3	9002
RAD50	10111
TLR4	7099
SLC38A2	54407
PNPLA3	80339
NFATC2	4773
P2RX4	5025
ADAM17	6868
DPP7	29952
GRM6	2916
QRFPR	84109
PROKR2	128674
KDM1A	23028
STK16	8576
MAP4K3	8491
PRB2	653247
GATA1	2623
CD37	951
CCL1	6346
RABEP1	9135
GJB6	10804
PMEL	6490
IVL	3713
CDK3	1018
STK38L	23012
PRSS3	5646
AGT	183
IPO8	10526
CDK5	1020
MMP9	4318
GLRB	2743
KCNA7	3743
MSTN	2660
GRK2	156
REEP5	7905
MMP16	4325
CYP4F2	8529
UTS2R	2837
MVK	4598
NDUFS2	4720
CACNG7	59284
LTA4H	4048
RHOA	387
GAPDH	2597
ATP1A3	478
TFAP2A	7020
ALDH3A1	218
SRSF10	10772
TUBB4A	10382
UMPS	7372
CASP5	838
PSMA7	5688
SUMO2	6613
PRRC2A	7916
ACAT1	38
IGFBP1	3484
CFB	629
ORAI2	80228
GATA4	2626
CDH11	1009
ATP5F1E	514
PTPN11	5781
TNKS2	80351
AKT1S1	84335
PLIN1	5346
MICB	4277
CCND3	896
SCTR	6344
CACNG3	10368
IFNA2	3440
PLCG1	5335
MEG3	55384
IL13RA1	3597
RPS6KA1	6195
BMP7	655
KDM6A	7403
PDE9A	5152
ADH4	127
CACNA2D2	9254
SMPD1	6609
CRTC1	23373
INSRR	3645
LTF	4057
PZP	5858
CTSS	1520
TNNT2	7139
PAEP	5047
PLIN3	10226
ATP2A3	489
WEE1	7465
BPI	671
HR	55806
GGCT	79017
KIR2DL3	3804
P2RX3	5024
MARCKSL1	65108
MKNK1	8569
POR	5447
SLCO1C1	53919
TGFB2	7042
MAP3K14	9020
MYD88	4615
GRIK3	2899
COIL	8161
PIN1	5300
IGF2	3481
KCNQ5	56479
MIR27A	407018
ITGB6	3694
MOBP	4336
TRPV4	59341
IL12A	3592
STAT5B	6777
MDM4	4194
CYP4B1	1580
ADCYAP1R1	117
KCNC2	3747
IL4R	3566
TASP1	55617
RBX1	9978
P2RY11	5032
FABP4	2167
PSMD4	5710
CAMK2G	818
MAP3K5	4217
ARG1	383
TRPC7	57113
CD248	57124
ACP3	55
CTSC	1075
HAS3	3038
BCL2L1	598
PDGFC	56034
NDUFAF3	25915
PTMA	5757
GPR12	2835
STING1	340061
ACADSB	36
HPN	3249
GRB2	2885
GALNS	2588
TNK2	10188
CYP27A1	1593
FCER1G	2207
PRF1	5551
NPFFR1	64106
CYSLTR2	57105
CASP4	837
BMPR1A	657
CD4	920
GSTT1	2952
TBXAS1	6916
PSMD3	5709
RBBP9	10741
GAA	2548
CYP24A1	1591
PTPN22	26191
CYP26C1	340665
PSMC1	5700
POLD1	5424
SCN1B	6324
PTBP1	5725
TNNC2	7125
MMP12	4321
TACR3	6870
TMSB10	9168
ATAT1	79969
SHMT1	6470
SGPL1	8879
MAP3K1	4214
ERAP1	51752
FAM178B	51252
SRI	6717
MAZ	4150
NT5C1A	84618
REN	5972
SLCO2A1	6578
CCN1	3491
EIF4H	7458
PIGM	93183
ABCG8	64241
CELA1	1990
STAT4	6775
PSMD6	9861
PTPN7	5778
SUCNR1	56670
GJD2	57369
TNFRSF10B	8795
PCSK7	9159
GUCY1A1	2982
NECTIN4	81607
AIFM1	9131
TLE3	7090
GABPA	2551
UBA2	10054
CCKAR	886
RPS6KA4	8986
IFNL4	101180976
DHRS9	10170
RYR2	6262
CCL8	6355
TXNDC11	51061
SMARCA2	6595
ADCY6	112
ADCY5	111
HP	3240
KCNH7	90134
TJP1	7082
DIABLO	56616
CPOX	1371
EML4	27436
MYH7	4625
NDUFB4	4710
CHRNB4	1143
MC2R	4158
POLA1	5422
SERPING1	710
GBP6	163351
PRKACA	5566
CREB1	1385
PARP3	10039
APOA2	336
WDR5	11091
SCNN1B	6338
KCNG2	26251
TNFSF10	8743
FCGR2B	2213
CLCNKB	1188
AKR1C1	1645
SLC6A1	6529
GPR32	2854
FCGR2A	2212
P4HB	5034
MYOD1	4654
NPPA-AS1	100379251
CD8A	925
CDH1	999
LIPF	8513
FHL2	2274
EPHX2	2053
FGG	2266
XRCC1	7515
REG1A	5967
B2M	567
PSMC3IP	29893
SLIT1	6585
BRSK1	84446
PSMB10	5699
RXRB	6257
CNGA2	1260
ECE1	1889
MLANA	2315
CTSA	5476
NPY5R	4889
SLC7A5	8140
SMAD2	4087
STS	412
KCNN1	3780
PGC	5225
M6PR	4074
HIPK4	147746
SCAP	22937
ARRB1	408
SLC9A3	6550
KCNH1	3756
PDF	64146
HSD11B2	3291
NTSR1	4923
TAF1	6872
PSMA6	5687
UGT1A8	54576
ACTB	60
MTTP	4547
CPT2	1376
TPO	7173
CACNG6	59285
GNRHR2	114814
HSP90B2P	7190
VEGFB	7423
NDUFS1	4719
KCNN3	3782
KMT5C	84787
FCER2	2208
PKN1	5585
CD79B	974
BIRC3	330
ACP1	52
SELPLG	6404
GGPS1	9453
KCNK3	3777
GPR15	2838
NR0B1	190
FDFT1	2222
STK33	65975
PCSK9	255738
KCNA2	3737
SRMS	6725
POLG	5428
ALDH2	217
CD44	960
ABCC3	8714
ACVR2A	92
PTK6	5753
HOMER1	9456
HEXA	3073
FN1	2335
SLC26A9	115019
ASPG	374569
USP7	7874
FAAH2	158584
FANCC	2176
TAOK3	51347
MLST8	64223
SLCO4C1	353189
S100A2	6273
KRT18	3875
INPP5A	3632
NR4A1	3164
SLC31A1	1317
CPM	1368
SLC16A1	6566
SPSB2	84727
MED12L	116931
DAO	1610
EPHA8	2046
RGS12	6002
SAP130	79595
CMA1	1215
VEGFC	7424
PRKX	5613
ESRRB	2103
MSANTD1	345222
EEF1A1	1915
SLC5A2	6524
ACACA	31
EPHB1	2047
HLA-DRB5	3127
VWF	7450
PRDX5	25824
SLC10A2	6555
CYP3A7	1551
CDKN2B	1030
ACVRL1	94
BCL2L2	599
IMPDH2	3615
EPM2A	7957
NDUFA9	4704
IL9	3578
MTRF1L	54516
FTH1	2495
F12	2161
PREP	5550
CXCR5	643
GFRA1	2674
PLA2G1B	5319
EGF	1950
MAG	4099
COL1A1	1277
TRPC1	7220
NCL	4691
SLC1A2	6506
TRPV2	51393
KCNS2	3788
GJD4	219770
CAMK4	814
CPB1	1360
CCL7	6354
CNGA1	1259
MVD	4597
POLR2A	5430
SLC19A1	6573
KLRK1	22914
MT1IP	644314
NME1	4830
CES2	8824
GJD3	125111
NDUFAF4	29078
CD58	965
FLCN	201163
GDF5	8200
MMP15	4324
MT-ND5	4540
APCS	325
PLA2G2A	5320
LDHA	3939
GDNF	2668
ITPR1	3708
CTNNA2	1496
P2RX1	5023
HNF1A	6927
CHRNA6	8973
PTPRM	5797
GPR18	2841
GAL	51083
MAP2K6	5608
LIF	3976
MMP1	4312
CHRNB1	1140
MBP	4155
CDKN1B	1027
KAT8	84148
LGALS9	3965
HTR3E	285242
PMCH	5367
PHB2	11331
GPR52	9293
CD14	929
SST	6750
TBXT	6862
RPS6KA5	9252
PRMT1	3276
NDUFS4	4724
SLC1A3	6507
BTF3P11	690
ABAT	18
TNFSF11	8600
CCNE1	898
IL13	3596
RPS6KA6	27330
SPG7	6687
OASL	8638
DIO1	1733
ITGB7	3695
CARM1	10498
KLC3	147700
HLA-E	3133
NDUFAB1	4706
CCNG1	900
KCNF1	3754
MGA	23269
VKORC1L1	154807
ZUP1	221302
ACE2	59272
NDUFB1	4707
LIPG	9388
HMOX1	3162
NEDD8	4738
ZACN	353174
NDUFA5	4698
TMPRSS15	5651
PRSS1	5644
TUSC2	11334
NOTCH1	4851
TXNRD3	114112
PARP2	10038
GART	2618
PDE6A	5145
MCOLN3	55283
MT1A	4489
ACKR4	51554
BHMT	635
IPO7	10527
SOAT1	6646
RHAG	6005
EEF2	1938
STK39	27347
CXCR6	10663
ATP5F1D	513
EIF4E	1977
TAAR6	319100
PSMA5	5686
GPR84	53831
PCSK6	5046
MAPKAPK2	9261
ADAM8	101
LPAR2	9170
HSD3B1	3283
SLC12A7	10723
CCRL2	9034
SPHK2	56848
NTF4	4909
TDP2	51567
FGFR1OP2	26127
CCL18	6362
IFNR	3466
AOC3	8639
FZD7	8324
GNA11	2767
TET2	54790
TNFRSF13C	115650
SLC1A7	6512
NDUFA7	4701
HCAR3	8843
CTSB	1508
CCR7	1236
GPR143	4935
SEM1	7979
LIMK2	3985
RPA1	6117
ASNS	440
NFKBIA	4792
PIEZO1	9780
SLC9A1	6548
BMP2	650
AKR1C4	1109
CSNK1G1	53944
NRG3	10718
EPRS1	2058
APOBEC3A	200315
OR52J2P	79529
PSMD8	5714
KDM5B	10765
NDUFA13	51079
HSPB2	3316
KCNE1	3753
TIE1	7075
PGP	283871
PTP4A3	11156
CMPK1	51727
PTPN6	5777
PBK	55872
KCNJ3	3760
PLA2G7	7941
MYB	4602
VASP	7408
[truncated: 1,955 more rows]

## Sheet: S2
Table S2 The druggable genes from Finan C et al.
Ensembl_gene_id	Gene_name
ENSG00000000938	FGR
ENSG00000001626	CFTR
ENSG00000001630	CYP51A1
ENSG00000002549	LAP3
ENSG00000004468	CD38
ENSG00000004478	FKBP4
ENSG00000004660	CAMKK1
ENSG00000004700	RECQL
ENSG00000004809	SLC22A16
ENSG00000004846	ABCB5
ENSG00000004948	CALCR
ENSG00000005381	MPO
ENSG00000005421	PON1
ENSG00000005471	ABCB4
ENSG00000005844	ITGAL
ENSG00000005961	ITGA2B
ENSG00000006071	ABCC8
ENSG00000006283	CACNA1G
ENSG00000006327	TNFRSF12A
ENSG00000006432	MAP3K9
ENSG00000006638	TBXA2R
ENSG00000007047	MARK4
ENSG00000007171	NOS2
ENSG00000007216	SLC13A2
ENSG00000007264	MATK
ENSG00000007312	CD79B
ENSG00000007314	SCN4A
ENSG00000007402	CACNA2D2
ENSG00000007908	SELE
ENSG00000007933	FMO3
ENSG00000008018	PSMB1
ENSG00000008086	CDKL5
ENSG00000008394	MGST1
ENSG00000010310	GIPR
ENSG00000010322	NISCH
ENSG00000010610	CD4
ENSG00000010671	BTK
ENSG00000010810	FYN
ENSG00000010932	FMO1
ENSG00000011566	MAP4K3
ENSG00000011677	GABRA3
ENSG00000012124	CD22
ENSG00000012504	NR1H4
ENSG00000012779	ALOX5
ENSG00000012983	MAP4K5
ENSG00000013441	CLK1
ENSG00000013725	CD6
ENSG00000015413	DPEP1
ENSG00000015520	NPC1L1
ENSG00000016490	CLCA1
ENSG00000016602	CLCA4
ENSG00000017427	IGF1
ENSG00000018625	ATP1A2
ENSG00000019186	CYP24A1
ENSG00000019582	CD74
ENSG00000019991	HGF
ENSG00000021461	CYP3A43
ENSG00000021826	CPS1
ENSG00000022355	GABRA1
ENSG00000023445	BIRC3
ENSG00000023839	ABCC2
ENSG00000026025	VIM
ENSG00000026508	CD44
ENSG00000026751	SLAMF7
ENSG00000027075	PRKCH
ENSG00000027697	IFNGR1
ENSG00000028116	VRK2
ENSG00000030304	MUSK
ENSG00000034152	MAP2K3
ENSG00000035664	DAPK2
ENSG00000036530	CYP46A1
ENSG00000036828	CASR
ENSG00000037280	FLT4
ENSG00000041982	TNC
ENSG00000042088	TDP1
ENSG00000043591	ADRB1
ENSG00000044524	EPHA3
ENSG00000047936	ROS1
ENSG00000048052	HDAC9
ENSG00000049249	TNFRSF9
ENSG00000049319	SRD5A2
ENSG00000050555	LAMC3
ENSG00000050628	PTGER3
ENSG00000050748	MAPK9
ENSG00000051382	PIK3CB
ENSG00000053747	LAMA3
ENSG00000053918	KCNQ1
ENSG00000055118	KCNH2
ENSG00000057593	F7
ENSG00000058085	LAMC2
ENSG00000058404	CAMK2B
ENSG00000058729	RIOK2
ENSG00000059377	TBXAS1
ENSG00000061273	HDAC7
ENSG00000061918	GUCY1B3
ENSG00000061938	TNK2
ENSG00000062038	CDH3
ENSG00000062524	LTK
ENSG00000062822	POLD1
ENSG00000063854	HAGH
ENSG00000064012	CASP8
ENSG00000064300	NGFR
ENSG00000064393	HIPK2
ENSG00000064547	LPAR2
ENSG00000064989	CALCRL
ENSG00000065243	PKN2
ENSG00000065325	GLP2R
ENSG00000065361	ERBB3
ENSG00000065534	MYLK
ENSG00000065559	MAP2K4
ENSG00000065613	SLK
ENSG00000065621	GSTO2
ENSG00000065675	PRKCQ
ENSG00000065883	CDK13
ENSG00000065989	PDE4A
ENSG00000066056	TIE1
ENSG00000066230	SLC9A3
ENSG00000066405	CLDN18
ENSG00000066468	FGFR2
ENSG00000067182	TNFRSF1A
ENSG00000067225	PKM
ENSG00000067606	PRKCZ
ENSG00000067900	ROCK1
ENSG00000068024	HDAC4
ENSG00000068078	FGFR3
ENSG00000069431	ABCC9
ENSG00000069535	MAOB
ENSG00000069696	DRD4
ENSG00000069764	PLA2G10
ENSG00000070019	GUCY2C
ENSG00000070748	CHAT
ENSG00000070808	CAMK2A
ENSG00000070886	EPHA8
ENSG00000070915	SLC12A3
ENSG00000071054	MAP4K4
ENSG00000071242	RPS6KA2
ENSG00000072062	PRKACA
ENSG00000072133	RPS6KA6
ENSG00000072210	ALDH3A2
ENSG00000072274	TFRC
ENSG00000072506	HSD17B10
ENSG00000072518	MARK2
ENSG00000072694	FCGR2B
ENSG00000072786	STK10
ENSG00000073417	PDE8A
ENSG00000073734	ABCB11
ENSG00000073737	DHRS9
ENSG00000073756	PTGS2
ENSG00000073803	MAP3K13
ENSG00000074319	TSG101
ENSG00000074410	CA12
ENSG00000074590	NUAK1
ENSG00000074803	SLC12A1
ENSG00000074966	TXK
ENSG00000075043	KCNQ2
ENSG00000075073	TACR2
ENSG00000075388	FGF4
ENSG00000075413	MARK3
ENSG00000075651	PLD1
ENSG00000076258	FMO4
ENSG00000076662	ICAM3
ENSG00000076706	MCAM
ENSG00000076984	MAP2K7
ENSG00000077092	RARB
ENSG00000077097	TOP2B
ENSG00000077238	IL4R
ENSG00000077264	PAK3
ENSG00000077498	TYR
ENSG00000077782	FGFR1
ENSG00000078098	FAP
ENSG00000079277	MKNK1
ENSG00000079459	FDFT1
ENSG00000079999	KEAP1
ENSG00000080224	EPHA6
ENSG00000080293	SCTR
ENSG00000080644	CHRNA3
ENSG00000080815	PSEN1
ENSG00000080824	HSP90AA1
ENSG00000081051	AFP
ENSG00000081237	PTPRC
ENSG00000081248	CACNA1S
ENSG00000081320	STK17B
ENSG00000081800	SLC13A1
ENSG00000082175	PGR
ENSG00000082482	KCNK2
ENSG00000082556	OPRK1
ENSG00000082701	GSK3B
ENSG00000082781	ITGB5
ENSG00000083290	ULK2
ENSG00000083457	ITGAE
ENSG00000084207	GSTP1
ENSG00000084453	SLCO1A2
ENSG00000084674	APOB
ENSG00000085511	MAP3K4
ENSG00000085563	ABCB1
ENSG00000085662	AKR1B1
ENSG00000085871	MGST2
ENSG00000086205	FOLH1
ENSG00000086548	CEACAM6
ENSG00000087076	HSD17B14
ENSG00000087085	ACHE
ENSG00000087237	CETP
ENSG00000087245	MMP2
ENSG00000087494	PTHLH
ENSG00000087586	AURKA
ENSG00000088002	SULT2B1
ENSG00000088386	SLC15A1
ENSG00000088832	FKBP1A
ENSG00000089250	NOS1
ENSG00000089597	GANAB
ENSG00000090020	SLC9A1
ENSG00000090339	ICAM1
ENSG00000090376	IRAK3
ENSG00000090402	SI
ENSG00000090534	THPO
ENSG00000091128	LAMB4
ENSG00000091136	LAMB1
ENSG00000091181	IL5RA
ENSG00000091262	ABCC6
ENSG00000091436
ENSG00000091831	ESR1
ENSG00000091879	ANGPT2
ENSG00000091972	CD200
ENSG00000092009	CMA1
ENSG00000092054	MYH7
ENSG00000092068	SLC7A8
ENSG00000092096	SLC22A17
ENSG00000092445	TYRO3
ENSG00000092969	TGFB2
ENSG00000093010	COMT
ENSG00000094631	HDAC6
ENSG00000094963	FMO2
ENSG00000095303	PTGS1
ENSG00000095464	PDE6C
ENSG00000095596	CYP26A1
ENSG00000096060	FKBP5
ENSG00000096063	SRPK1
ENSG00000096384	HSP90AB1
ENSG00000096717	SIRT1
ENSG00000096968	JAK2
ENSG00000096996	IL12RB1
ENSG00000097007	ABL1
ENSG00000099250	NRP1
ENSG00000099866	MADCAM1
ENSG00000099875	MKNK2
ENSG00000100030	MAPK1
ENSG00000100170	SLC5A1
ENSG00000100191	SLC5A4
ENSG00000100197	CYP2D6
ENSG00000100243	CYB5R3
ENSG00000100299	ARSA
ENSG00000100346	CACNA1I
ENSG00000100385	IL2RB
ENSG00000100429	HDAC10
ENSG00000100433	KCNK10
ENSG00000100577	GSTZ1
ENSG00000100612	DHRS7
ENSG00000100644	HIF1A
ENSG00000100652	SLC10A1
ENSG00000100739	BDKRB1
ENSG00000100784	RPS6KA5
ENSG00000100804	PSMB5
ENSG00000100823	APEX1
ENSG00000100867	DHRS2
ENSG00000100983	GSS
ENSG00000100985	MMP9
ENSG00000100997	ABHD12
ENSG00000101017	CD40
ENSG00000101076	HNF4A
ENSG00000101109	STK4
ENSG00000101162	TUBB1
ENSG00000101180	HRH3
ENSG00000101187	SLCO4A1
ENSG00000101188	NTSR1
ENSG00000101204	CHRNA4
ENSG00000101213	PTK6
ENSG00000101266	CSNK2A1
ENSG00000101306	MYLK2
ENSG00000101336	HCK
ENSG00000101349	PAK7
ENSG00000101680	LAMA1
ENSG00000101782	RIOK3
ENSG00000101846	STS
ENSG00000101868	POLA1
ENSG00000101966	XIAP
ENSG00000102001	CACNA1F
ENSG00000102010	BMX
ENSG00000102096	PIM2
ENSG00000102225	CDK16
ENSG00000102245	CD40LG
ENSG00000102312	PORCN
ENSG00000102393	GLA
ENSG00000102468	HTR2A
ENSG00000102524	TNFSF13B
ENSG00000102539	MLNR
ENSG00000102572	STK24
ENSG00000102755	FLT1
ENSG00000102796	DHRS12
ENSG00000102854	MSLN
ENSG00000102882	MAPK3
ENSG00000102967	DHODH
ENSG00000102996	MMP15
ENSG00000103222	ABCC1
ENSG00000103257	SLC7A5
ENSG00000103546	SLC6A2
ENSG00000103642	LACTB
ENSG00000103653	CSK
ENSG00000103855	CD276
ENSG00000104205	SGK3
ENSG00000104267	CA2
ENSG00000104312	RIPK2
ENSG00000104321	TRPA1
ENSG00000104365	IKBKB
ENSG00000104368	PLAT
ENSG00000104375	STK3
ENSG00000104549	SQLE
ENSG00000104687	GSR
ENSG00000104689	TNFRSF10A
ENSG00000104774	MAN2B1
ENSG00000104783	KCNN4
ENSG00000104814	MAP4K1
ENSG00000104833	TUBB4A
ENSG00000104894	CD37
ENSG00000104921	FCER2
ENSG00000104936	DMPK
ENSG00000105146	AURKC
ENSG00000105173	CCNE1
ENSG00000105204	DYRK1B
ENSG00000105221	AKT2
ENSG00000105287	PRKD2
ENSG00000105329	TGFB1
ENSG00000105383	CD33
ENSG00000105388	CEACAM5
ENSG00000105397	TYK2
ENSG00000105398	SULT2A1
ENSG00000105409	ATP1A3
ENSG00000105464	GRIN2D
ENSG00000105613	MAST1
ENSG00000105639	JAK3
ENSG00000105650	PDE4C
ENSG00000105675	ATP4A
ENSG00000105695	MAG
ENSG00000105697	HAMP
ENSG00000105723	GSK3A
ENSG00000105737	GRIK5
ENSG00000105810	CDK6
ENSG00000105851	PIK3CG
ENSG00000105852	PON3
ENSG00000105854	PON2
ENSG00000105976	MET
ENSG00000106123	EPHB6
ENSG00000106128	GHRHR
ENSG00000106211	HSPB1
ENSG00000106258	CYP3A5
ENSG00000106348	IMPDH1
ENSG00000106546	AHR
ENSG00000106688	SLC1A1
ENSG00000106799	TGFBR1
ENSG00000106804	C5
ENSG00000106991	ENG
ENSG00000107140	TESK1
ENSG00000107159	CA9
ENSG00000107165	TYRP1
ENSG00000107643	MAPK8
ENSG00000107854	TNKS2
ENSG00000107984	DKK1
ENSG00000108242	CYP2C18
ENSG00000108405	P2RX1
ENSG00000108443	RPS6KB1
ENSG00000108556	CHRNE
ENSG00000108576	SLC6A4
ENSG00000108602	ALDH3A1
ENSG00000108691	CCL2
ENSG00000108786	HSD17B1
ENSG00000108840	HDAC5
ENSG00000108846	ABCC3
ENSG00000108984	MAP2K6
ENSG00000109016	DHRS7B
ENSG00000109099	PMP22
ENSG00000109158	GABRA4
ENSG00000109163	GNRHR
ENSG00000109181	UGT2B10
ENSG00000109193	SULT1E1
ENSG00000109320	NFKB1
ENSG00000109339	MAPK10
ENSG00000109471	IL2
ENSG00000109610	SOD3
ENSG00000110063	DCPS
ENSG00000110092	CCND1
ENSG00000110148	CCKBR
ENSG00000110195	FOLR1
ENSG00000110330	BIRC2
ENSG00000110422	HIPK3
ENSG00000110448	CD5
ENSG00000110628	SLC22A18
ENSG00000110680	CALCA
ENSG00000110799	VWF
ENSG00000110931	CAMKK2
ENSG00000110944	IL23A
ENSG00000111012	CYP27B1
ENSG00000111057	KRT18
ENSG00000111142	METAP2
ENSG00000111144	LTA4H
ENSG00000111275	ALDH2
ENSG00000111319	SCNN1A
ENSG00000111321	LTBR
ENSG00000111424	VDR
ENSG00000111537	IFNG
ENSG00000111700	SLCO1B3
ENSG00000111816	FRK
ENSG00000111837	MAK
ENSG00000112033	PPARD
ENSG00000112038	OPRM1
ENSG00000112062	MAPK14
ENSG00000112096	SOD2
ENSG00000112115	IL17A
ENSG00000112116	IL17F
ENSG00000112144	ICK
ENSG00000112164	GLP1R
ENSG00000112294	ALDH5A1
ENSG00000112312	GMNN
ENSG00000112499	SLC22A2
ENSG00000112541	PDE10A
ENSG00000112576	CCND3
ENSG00000112715	VEGFA
ENSG00000112739	PRPF4B
ENSG00000112742	TTK
ENSG00000112759	SLC29A1
ENSG00000112769	LAMA4
ENSG00000112964	GHR
ENSG00000113070	HBEGF
ENSG00000113161	HMGCR
ENSG00000113231	PDE8B
ENSG00000113240	CLK4
ENSG00000113263	ITK
ENSG00000113302	IL12B
ENSG00000113327	GABRG2
ENSG00000113448	PDE4D
ENSG00000113494	PRLR
ENSG00000113520	IL4
ENSG00000113525	IL5
ENSG00000113578	FGF1
ENSG00000113580	NR3C1
ENSG00000113712	CSNK1A1
ENSG00000113721	PDGFRB
ENSG00000113749	HRH2
ENSG00000114013	CD86
ENSG00000114124	GRK7
ENSG00000114200	BCHE
ENSG00000114770	ABCC5
ENSG00000114859	CLCN2
ENSG00000115008	IL1A
ENSG00000115085	ZAP70
ENSG00000115159	GPD2
ENSG00000115170	ACVR1
ENSG00000115221	ITGB6
ENSG00000115232	ITGA4
ENSG00000115310	RTN4
ENSG00000115353	TACR1
ENSG00000115414	FN1
ENSG00000115486	GGCX
ENSG00000115526	CHST10
ENSG00000115590	IL1R2
ENSG00000115594	IL1R1
ENSG00000115657	ABCB6
ENSG00000115661	STK16
ENSG00000115694	STK25
ENSG00000115705	TPO
ENSG00000115758	ODC1
ENSG00000115825	PRKD3
ENSG00000115884	SDC1
ENSG00000115977	AAK1
ENSG00000116032	GRIN3B
ENSG00000116106	EPHA4
ENSG00000116141	MARK1
ENSG00000116157	GPX7
ENSG00000116329	OPRD1
ENSG00000116478	HDAC1
ENSG00000116711	PLA2G4A
ENSG00000116783	TNNI3K
ENSG00000116824	CD2
ENSG00000117013	KCNQ4
ENSG00000117020	AKT3
ENSG00000117215	PLA2G2D
ENSG00000117362	APH1A
ENSG00000117400	MPL
ENSG00000117448	AKR1A1
ENSG00000117480	FAAH
ENSG00000117507	FMO6P
ENSG00000117525	F3
ENSG00000117586	TNFSF4
ENSG00000117594	HSD11B1
ENSG00000117601	SERPINC1
ENSG00000117650	NEK2
ENSG00000117676	RPS6KA1
ENSG00000117971	CHRNB4
ENSG00000117984	CTSD
ENSG00000118046	STK11
ENSG00000118058	KMT2A
ENSG00000118113	MMP8
ENSG00000118271	TTR
ENSG00000118298	CA14
ENSG00000118432	CNR1
ENSG00000118514	ALDH8A1
ENSG00000118523	CTGF
ENSG00000118777	ABCG2
ENSG00000118785	SPP1
ENSG00000118971	CCND2
ENSG00000119004	CYP20A1
ENSG00000119535	CSF3R
ENSG00000119630	PGF
ENSG00000119699	TGFB3
ENSG00000119711	ALDH6A1
ENSG00000119715	ESRRB
ENSG00000119772	DNMT3A
ENSG00000119782	FKBP1B
ENSG00000119888	EPCAM
ENSG00000120088	CRHR1
ENSG00000120156	TEK
ENSG00000120217	CD274
ENSG00000120235	IFNA6
ENSG00000120242	IFNA8
ENSG00000120251	GRIA2
ENSG00000120659	TNFSF11
ENSG00000120889	TNFRSF10B
ENSG00000120899	PTK2B
ENSG00000120903	CHRNA2
ENSG00000120907	ADRA1A
ENSG00000120915	EPHX2
ENSG00000120949	TNFRSF8
ENSG00000121270	ABCC11
ENSG00000121351	IAPP
ENSG00000121361	KCNJ8
ENSG00000121594	CD80
ENSG00000121691	CAT
ENSG00000121764	HCRTR1
ENSG00000121807	CCR2
ENSG00000121853	GHSR
ENSG00000121879	PIK3CA
ENSG00000121933	ADORA3
ENSG00000121966	CXCR4
ENSG00000122025	FLT3
ENSG00000122194	PLG
ENSG00000122420	PTGFR
ENSG00000122641	INHBA
ENSG00000122863	CHST3
ENSG00000122966	CIT
ENSG00000123143	PKN1
ENSG00000123179	EBPL
ENSG00000123191	ATP7B
ENSG00000123201	GUCY1B2
ENSG00000123374	CDK2
ENSG00000123505	AMD1
ENSG00000123561	SERPINA7
ENSG00000123595	RAB9A
ENSG00000124089	MC3R
ENSG00000124302	CHST8
ENSG00000124574	ABCC10
ENSG00000124588	NQO2
ENSG00000124610	HIST1H1A
ENSG00000124784	RIOK1
ENSG00000124882	EREG
ENSG00000125255	SLC10A2
ENSG00000125257	ABCC4
ENSG00000125384	PTGER2
ENSG00000125388	GRK4
ENSG00000125498	KIR2DL1
ENSG00000125508	SRMS
ENSG00000125510	OPRL1
ENSG00000125538	IL1B
ENSG00000125551	PLGLB2
ENSG00000125675	GRIA3
ENSG00000125726	CD70
ENSG00000125735	TNFSF14
ENSG00000125834	STK35
ENSG00000125910	S1PR4
ENSG00000126067	PSMB2
ENSG00000126218	F10
ENSG00000126266	FFAR1
ENSG00000126351	THRA
ENSG00000126583	PRKCG
ENSG00000126895	AVPR2
ENSG00000126934	MAP2K2
ENSG00000127318	IL22
ENSG00000127334	DYRK2
ENSG00000127554	GFER
ENSG00000127948	POR
ENSG00000128039	SRD5A3
ENSG00000128052	KDR
ENSG00000128059	PPAT
ENSG00000128271	ADORA2A
ENSG00000128602	SMO
ENSG00000128655	PDE11A
ENSG00000128829	EIF2AK4
ENSG00000128917	DLL4
ENSG00000128918	ALDH1A2
ENSG00000129214	SHBG
ENSG00000129315	CCNT1
ENSG00000129484	PARP2
ENSG00000129521	EGLN3
ENSG00000130304	SLC27A1
ENSG00000130413	STK33
ENSG00000130540	SULT4A1
ENSG00000130649	CYP2E1
ENSG00000130669	PAK4
ENSG00000130702	LAMA5
ENSG00000130758	MAP3K10
ENSG00000130816	DNMT1
ENSG00000131023	LATS1
ENSG00000131269	ABCB7
ENSG00000131389	SLC6A6
ENSG00000131471	AOC3
ENSG00000131686	CA6
ENSG00000131747	TOP2A
ENSG00000131759	RARA
ENSG00000131781	FMO5
ENSG00000132155	RAF1
ENSG00000132170	PPARG
ENSG00000132329	RAMP1
ENSG00000132356	PRKAA1
ENSG00000132437	DDC
ENSG00000132639	SNAP25
ENSG00000132671	SSTR4
ENSG00000132681	ATP1A4
ENSG00000132746	ALDH3B2
ENSG00000132964	CDK8
ENSG00000132965	ALOX5AP
ENSG00000133019	CHRM3
ENSG00000133059	DSTYK
ENSG00000133083	DCLK1
ENSG00000133101	CCNA1
ENSG00000133216	EPHB2
ENSG00000133433	GSTT2B
ENSG00000133731	IMPA1
ENSG00000133742	CA1
ENSG00000134057	CCNB1
ENSG00000134058	CDK7
ENSG00000134184	GSTM1
ENSG00000134201	GSTM5
ENSG00000134202	GSTM3
ENSG00000134259	NGF
ENSG00000134318	ROCK2
ENSG00000134352	IL6ST
ENSG00000134460	IL2RA
ENSG00000134489	HRH4
ENSG00000134538	SLCO1B1
ENSG00000134602
ENSG00000134640	MTNR1B
ENSG00000134716	CYP2J2
ENSG00000134780	DAGLA
ENSG00000134853	PDGFRA
ENSG00000135047	CTSL
ENSG00000135090	TAOK3
ENSG00000135226	UGT2B28
ENSG00000135250	SRPK2
ENSG00000135312	HTR1B
ENSG00000135318	NT5E
ENSG00000135333	EPHA7
ENSG00000135341	MAP3K7
ENSG00000135446	CDK4
ENSG00000135503	ACVR1B
ENSG00000135605	TEC
ENSG00000135679	MDM2
ENSG00000135702	CHST5
ENSG00000135766	EGLN1
ENSG00000135821	GLUL
ENSG00000135862	LAMC1
ENSG00000135902	CHRND
ENSG00000135914	HTR2B
ENSG00000135929	CYP27A1
ENSG00000136160	EDNRB
ENSG00000136213	CHST12
ENSG00000136235	GPNMB
ENSG00000136244	IL6
ENSG00000136531	SCN2A
ENSG00000136546	SCN7A
ENSG00000136573	BLK
ENSG00000136634	IL10
ENSG00000136807	CDK9
ENSG00000136875	PRPF4
ENSG00000136928	GABBR2
ENSG00000136943	CTSV
ENSG00000137070	IL11RA
ENSG00000137124	ALDH1B1
ENSG00000137193	PIM1
ENSG00000137204	SLC22A7
ENSG00000137252	HCRTR2
ENSG00000137267	TUBB2A
ENSG00000137275	RIPK1
ENSG00000137285	TUBB2B
ENSG00000137364	TPMT
ENSG00000137491	SLCO2B1
ENSG00000137509	PRCP
ENSG00000137571	SLCO5A1
ENSG00000137573	SULF1
ENSG00000137673	MMP7
ENSG00000137745	MMP13
ENSG00000137752	CASP1
ENSG00000137764	MAP2K5
ENSG00000137843	PAK6
ENSG00000137845	ADAM10
ENSG00000137860	SLC28A2
ENSG00000137869	CYP19A1
ENSG00000137975	CLCA2
ENSG00000138039	LHCGR
ENSG00000138061	CYP1B1
ENSG00000138074	SLC5A6
ENSG00000138109	CYP2C9
ENSG00000138115	CYP2C8
ENSG00000138160	KIF11
ENSG00000138356	AOX1
ENSG00000138379	MSTN
ENSG00000138435	CHRNA1
ENSG00000138448	ITGAV
ENSG00000138449	SLC40A1
ENSG00000138613	APH1B
ENSG00000138669	PRKG2
ENSG00000138685	FGF2
ENSG00000138696	BMPR1B
ENSG00000138735	PDE5A
ENSG00000138756	BMP2K
ENSG00000138769	CDKL2
ENSG00000138780	GSTCD
ENSG00000138814	PPP3CA
ENSG00000138823	MTTP
ENSG00000139155	SLCO1C1
ENSG00000139567	ACVRL1
ENSG00000139610	CELA1
ENSG00000139625	MAP3K12
ENSG00000139626	ITGB7
ENSG00000139874	SSTR1
ENSG00000140009	ESR2
ENSG00000140443	IGF1R
ENSG00000140459	CYP11A1
ENSG00000140465	CYP1A1
ENSG00000140474	ULK3
ENSG00000140505	CYP1A2
ENSG00000140538	NTRK3
ENSG00000140675	SLC5A2
ENSG00000140795	MYLK3
ENSG00000140798	ABCC12
ENSG00000140835	CHST4
ENSG00000140992	PDPK1
ENSG00000141458	NPC1
ENSG00000141503	MINK1
ENSG00000141510	TP53
ENSG00000141551	CSNK1D
ENSG00000141720	PIP4K2B
ENSG00000141736	ERBB2
ENSG00000141744	PNMT
ENSG00000142002	DPP9
ENSG00000142166	IFNAR1
ENSG00000142168	SOD1
ENSG00000142178	SIK1
ENSG00000142192	APP
ENSG00000142208	AKT1
ENSG00000142319	SLC6A3
ENSG00000142494	SLC47A1
ENSG00000142583	SLC2A5
ENSG00000142627	EPHA2
ENSG00000142731	PLK4
ENSG00000142973	CYP4B1
ENSG00000143149	ALDH9A1
ENSG00000143167	GPA33
ENSG00000143171	RXRG
ENSG00000143198	MGST3
ENSG00000143217	PVRL4
ENSG00000143257	NR1I3
ENSG00000143322	ABL2
ENSG00000143365	RORC
ENSG00000143387	CTSK
ENSG00000143398	PIP5K1A
ENSG00000143437	ARNT
ENSG00000143466	IKBKE
ENSG00000143498	TAF1A
ENSG00000143799	PARP1
ENSG00000143801	PSEN2
ENSG00000143819	EPHX1
ENSG00000143839	REN
ENSG00000143851	PTPN7
ENSG00000144230	GPR17
ENSG00000144285	SCN1A
ENSG00000144481	TRPM8
ENSG00000144671	SLC22A14
ENSG00000144852	NR1I2
ENSG00000144891	AGTR1
ENSG00000145242	EPHA5
ENSG00000145321	GC
ENSG00000145349	CAMK2D
ENSG00000145386	CCNA2
ENSG00000145545	SRD5A1
ENSG00000145777	TSLP
ENSG00000145839	IL9
ENSG00000145863	GABRA6
ENSG00000145864	GABRB2
ENSG00000145888	GLRA1
ENSG00000145949	MYLK4
ENSG00000146070	PLA2G7
ENSG00000146233	CYP39A1
ENSG00000146242	TPBG
ENSG00000146399	TAAR1
ENSG00000146477	SLC22A3
ENSG00000146648	EGFR
ENSG00000146872	TLK2
ENSG00000146904	EPHA1
ENSG00000147082	CCNB3
ENSG00000147099	HDAC8
ENSG00000147119	CHST7
ENSG00000147155	EBP
ENSG00000147246	HTR2C
ENSG00000147257	GPC3
ENSG00000147576	ADHFE1
ENSG00000147873	IFNA5
ENSG00000147955	SIGMAR1
ENSG00000148053	NTRK2
ENSG00000148154	UGCG
ENSG00000148344	PTGES
ENSG00000148400	NOTCH1
ENSG00000148408	CACNA1B
ENSG00000148660	CAMK2G
ENSG00000148680	HTR7
ENSG00000148795	CYP17A1
ENSG00000148834	GSTO1
ENSG00000148848	ADAM12
ENSG00000149269	PAK1
ENSG00000149294	NCAM1
ENSG00000149295	DRD2
ENSG00000149305	HTR3B
ENSG00000149403	GRIK4
ENSG00000149452	SLC22A8
ENSG00000149554	CHEK1
ENSG00000149742	SLC22A9
ENSG00000149968	MMP3
ENSG00000150093	ITGB1
ENSG00000150337	FCGR1A
ENSG00000150457	LATS2
ENSG00000150540	HNMT
ENSG00000150593	PDCD4
ENSG00000150594	ADRA2A
ENSG00000150782	IL18
ENSG00000151067	CACNA1C
ENSG00000151090	THRB
ENSG00000151224	MAT1A
ENSG00000151247	EIF4E
ENSG00000151422	FER
ENSG00000151577	DRD3
ENSG00000151617	EDNRA
ENSG00000151623	NR3C2
ENSG00000151665	PIGF
ENSG00000151694	ADAM17
ENSG00000151834	GABRA2
ENSG00000152270	PDE3B
ENSG00000152578	GRIA4
ENSG00000152601	MBNL1
ENSG00000152822	GRM1
ENSG00000153208	MERTK
ENSG00000153253	SCN3A
ENSG00000153923	CLCA3P
ENSG00000153956	CACNA2D1
ENSG00000154080	CHST9
ENSG00000154188	ANGPT1
ENSG00000154229	PRKCA
ENSG00000154310	TNIK
ENSG00000154928	EPHB1
ENSG00000155111	CDK19
ENSG00000155380	SLC16A1
ENSG00000155465	SLC7A7
ENSG00000155511	GRIA1
ENSG00000156006	NAT2
ENSG00000156096	UGT2B4
ENSG00000156103	MMP16
ENSG00000156222	SLC28A1
ENSG00000156427	FGF18
ENSG00000156711	MAPK13
ENSG00000156738	MS4A1
ENSG00000156873	PHKG2
ENSG00000157005	SST
ENSG00000157017	GHRL
ENSG00000157103	SLC6A1
ENSG00000157219	HTR5A
ENSG00000157227	MMP14
ENSG00000157326	DHRS4
ENSG00000157379	DHRS1
ENSG00000157388	CACNA1D
ENSG00000157404	KIT
ENSG00000157456	CCNB2
ENSG00000157540	DYRK1A
ENSG00000157764	BRAF
ENSG00000157765	SLC34A2
ENSG00000158104	HPD
ENSG00000158125	XDH
ENSG00000158296	SLC13A3
ENSG00000158748	HTR6
ENSG00000158825	CDA
ENSG00000159110	IFNAR2
ENSG00000159128	IFNGR2
ENSG00000159131	GART
ENSG00000159164	SV2A
ENSG00000159228	CBR1
ENSG00000159231	CBR3
ENSG00000159423	ALDH4A1
ENSG00000159640	ACE
ENSG00000159958	TNFRSF13C
ENSG00000160013	PTGIR
ENSG00000160179	ABCG1
ENSG00000160223	ICOSLG
ENSG00000160255	ITGB2
ENSG00000160396	HIPK4
ENSG00000160469	BRSK1
ENSG00000160551	TAOK1
ENSG00000160584	SIK3
ENSG00000160683	CXCR5
ENSG00000160712	IL6R
ENSG00000160716	CHRNB2
ENSG00000160752	FDPS
ENSG00000160789	LMNA
ENSG00000160791	CCR5
ENSG00000160801	PTH1R
ENSG00000160867	FGFR4
ENSG00000160868	CYP3A4
ENSG00000160870	CYP3A7
ENSG00000160882	CYP11B1
ENSG00000160951	PTGER1
ENSG00000161509	GRIN2C
ENSG00000161638	ITGA5
ENSG00000161905	ALOX15
ENSG00000162009	SSTR5
ENSG00000162302	RPS6KA4
ENSG00000162409	PRKAA2
ENSG00000162434	JAK1
ENSG00000162496	DHRS3
ENSG00000162733	DDR2
ENSG00000162736	NCSTN
ENSG00000163131	CTSS
ENSG00000163235	TGFA
ENSG00000163285	GABRG1
ENSG00000163288	GABRB1
ENSG00000163349	HIPK1
ENSG00000163393	SLC22A15
ENSG00000163394	CCKAR
ENSG00000163399	ATP1A1
ENSG00000163406	SLC15A2
ENSG00000163464	CXCR1
ENSG00000163485	ADORA1
ENSG00000163513	TGFBR2
ENSG00000163517	HDAC11
ENSG00000163545	NUAK2
ENSG00000163558	PRKCI
ENSG00000163586	FABP1
ENSG00000163599	CTLA4
ENSG00000163600	ICOS
ENSG00000163673	DCLK3
ENSG00000163823	CCR1
ENSG00000163873	GRIK3
ENSG00000163932	PRKCD
ENSG00000164024	METAP1
ENSG00000164078	MST1R
ENSG00000164082	GRM2
ENSG00000164129	NPY5R
ENSG00000164136	IL15
ENSG00000164171	ITGA2
ENSG00000164270	HTR4
ENSG00000164344	KLKB1
ENSG00000164400	CSF2
ENSG00000164418	GRIK2
ENSG00000164535	DAGLB
ENSG00000164543	STK17A
ENSG00000164647	STEAP1
ENSG00000164690	SHH
ENSG00000164733	CTSB
ENSG00000164742	ADCY1
ENSG00000164776	PHKG1
ENSG00000164850	GPER1
ENSG00000164867	NOS3
ENSG00000164879	CA3
ENSG00000164885	CDK5
ENSG00000164904	ALDH7A1
ENSG00000165025	SYK
ENSG00000165029	ABCA1
ENSG00000165092	ALDH1A1
ENSG00000165240	ATP7A
ENSG00000165304	MELK
ENSG00000165409	TSHR
ENSG00000165646	SLC18A2
ENSG00000165731	RET
ENSG00000165841	CYP2C19
ENSG00000166148	AVPR1A
ENSG00000166206	GABRB3
ENSG00000166501	PRKCB
ENSG00000166603	MC4R
ENSG00000166736	HTR3A
ENSG00000166741	NNMT
ENSG00000166794	PPIB
ENSG00000166851	PLK1
ENSG00000167165	UGT1A6
ENSG00000167244	IGF2
ENSG00000167325	RRM1
ENSG00000167346	MMP26
ENSG00000167397	VKORC1
ENSG00000167434	CA4
ENSG00000167468	GPX4
ENSG00000167536	DHRS13
ENSG00000167600	CYP2S1
ENSG00000167601	AXL
ENSG00000167653	PSCA
ENSG00000167657	DAPK3
ENSG00000167658	EEF2
ENSG00000167723	TRPV3
ENSG00000167900	TK1
ENSG00000167910	CYP7A1
ENSG00000167941	SOST
ENSG00000168065	SLC22A11
ENSG00000168067	MAP4K2
ENSG00000168229	PTGDR
ENSG00000168298	HIST1H1E
ENSG00000168356	SCN11A
ENSG00000168398	BDKRB2
ENSG00000168412	MTNR1A
ENSG00000168522	FNTA
ENSG00000168539	CHRM1
ENSG00000168610	STAT3
ENSG00000168615	ADAM9
ENSG00000168748	CA7
ENSG00000168765	GSTM4
ENSG00000168830	HTR1E
ENSG00000168959	GRM5
ENSG00000169032	MAP2K1
ENSG00000169083	AR
ENSG00000169084	DHRSX
ENSG00000169174	PCSK9
ENSG00000169194	IL13
ENSG00000169239	CA5B
ENSG00000169245	CXCL10
ENSG00000169252	ADRB2
ENSG00000169313	P2RY12
ENSG00000169398	PTK2
ENSG00000169403	PTAFR
ENSG00000169418	NPR1
ENSG00000169427	KCNK9
ENSG00000169429	IL8
ENSG00000169432	SCN9A
ENSG00000169442	CD52
ENSG00000169676	DRD5
ENSG00000169710	FASN
ENSG00000169783	LINGO1
ENSG00000169836	TACR3
ENSG00000169967	MAP3K2
ENSG00000170145	SIK2
ENSG00000170175	CHRNB1
ENSG00000170209	ANKK1
ENSG00000170214	ADRA1B
ENSG00000170312	CDK1
ENSG00000170421	KRT8
ENSG00000170425	ADORA2B
ENSG00000170430	MGMT
ENSG00000170458	CD14
ENSG00000170558	CDH2
ENSG00000170820	FSHR
ENSG00000170899	GSTA4
ENSG00000170956	CEACAM3
ENSG00000170989	S1PR1
ENSG00000171094	ALK
ENSG00000171105	INSR
ENSG00000171132	PRKCE
ENSG00000171189	GRIK1
ENSG00000171234	UGT2B7
ENSG00000171298	GAA
ENSG00000171303	KCNK3
ENSG00000171310	CHST11
ENSG00000171345	KRT19
ENSG00000171408	PDE7B
ENSG00000171428	NAT1
ENSG00000171497	PPID
ENSG00000171522	PTGER4
ENSG00000171552	BCL2L1
ENSG00000171557	FGG
ENSG00000171560	FGA
ENSG00000171564	FGB
ENSG00000171608	PIK3CD
ENSG00000171720	HDAC3
ENSG00000171759	PAH
ENSG00000171791	BCL2
ENSG00000171848	RRM2
ENSG00000171873	ADRA1D
ENSG00000171903	CYP4F11
ENSG00000172037	LAMB2
ENSG00000172062	SMN1
ENSG00000172156	CCL11
ENSG00000172270	BSG
ENSG00000172572	PDE3A
ENSG00000172817	CYP7B1
ENSG00000172819	RARG
ENSG00000172831	CES2
ENSG00000172889	EGFL7
ENSG00000172893	DHCR7
ENSG00000172940	SLC22A13
ENSG00000172955	ADH6
ENSG00000173020	ADRBK1
ENSG00000173153	ESRRA
ENSG00000173175	ADCY5
ENSG00000173198	CYSLTR1
ENSG00000173327	MAP3K11
ENSG00000173511	VEGFB
ENSG00000173585	CCR9
ENSG00000173597	SULT1B1
ENSG00000173610	UGT2A1
ENSG00000173638	SLC19A1
ENSG00000173930	SLCO4C1
ENSG00000174156	GSTA3
ENSG00000174175	SELP
ENSG00000174292	TNK1
ENSG00000174417	TRHR
ENSG00000174607	UGT8
ENSG00000174640	SLCO2A1
ENSG00000174669	SLC29A2
ENSG00000174672	BRSK2
ENSG00000174775	HRAS
ENSG00000174807	CD248
ENSG00000174990	CA5A
ENSG00000175003	SLC22A1
ENSG00000175040	CHST2
ENSG00000175206	NPPA
ENSG00000175264	CHST1
ENSG00000175305	CCNE2
ENSG00000175344	CHRNA7
ENSG00000175535	PNLIP
ENSG00000175591	P2RY2
ENSG00000175756	AURKAIP1
ENSG00000176014	TUBB6
ENSG00000176105	YES1
ENSG00000176136	MC5R
ENSG00000176153	GPX2
ENSG00000176387	HSD11B2
ENSG00000176444	CLK2
ENSG00000176463	SLCO3A1
ENSG00000176601	MAP3K19
ENSG00000176749	CDK5R1
ENSG00000176884	GRIN1
ENSG00000176890	TYMS
ENSG00000177084	POLE
ENSG00000177169	ULK1
ENSG00000177189	RPS6KA3
ENSG00000177455	CD19
ENSG00000177628	GBA
ENSG00000177663	IL17RA
ENSG00000178035	IMPDH2
ENSG00000178084	HTR3C
ENSG00000178394	HTR1A
ENSG00000178467	P4HTM
ENSG00000178562	CD28
ENSG00000178568	ERBB4
ENSG00000178607	ERN1
ENSG00000178623	GPR35
ENSG00000178950	GAK
ENSG00000178999	AURKB
ENSG00000179097	HTR1F
ENSG00000179142	CYP11B2
ENSG00000179546	HTR1D
ENSG00000179603	GRM8
ENSG00000179921	GPBAR1
ENSG00000180176	TH
ENSG00000180210	F2
ENSG00000180370	PAK2
ENSG00000180432	CYP8B1
ENSG00000180616	SSTR2
ENSG00000180638	SLC47A2
ENSG00000180720	CHRM4
ENSG00000180739	S1PR5
ENSG00000180767	CHST13
ENSG00000180772	AGTR2
ENSG00000180815	MAP3K15
ENSG00000180871	CXCR2
ENSG00000180914	OXTR
ENSG00000181019	NQO1
ENSG00000181072	CHRM2
ENSG00000181085	MAPK15
ENSG00000181104	F2R
ENSG00000181143	MUC16
ENSG00000181408	UTS2R
ENSG00000181856	SLC2A4
ENSG00000182256	GABRG3
ENSG00000182333	LIPF
ENSG00000182541	LIMK2
ENSG00000182578	CSF1R
ENSG00000182580	EPHB3
ENSG00000182782	HCAR2
ENSG00000182793	GSTA5
ENSG00000182866	LCK
ENSG00000183044	ABAT
ENSG00000183049	CAMK1D
ENSG00000183134	PTGDR2
ENSG00000183196	CHST6
ENSG00000183317	EPHA10
ENSG00000183421	RIPK4
ENSG00000183454	GRIN2A
ENSG00000183473	SSTR3
ENSG00000183735	TBK1
ENSG00000183765	CHEK2
ENSG00000183813	CCR4
ENSG00000183873	SCN5A
ENSG00000183943	PRKX
ENSG00000184156	KCNQ3
ENSG00000184160	ADRA2C
ENSG00000184216	IRAK1
ENSG00000184254	ALDH1A3
ENSG00000184304	PRKD1
ENSG00000184343	SRPK3
ENSG00000184357	HIST1H1B
ENSG00000184371	CSF1
ENSG00000184428	TOP1MT
ENSG00000184544	DHRS7C
ENSG00000184588	PDE4B
ENSG00000184674	GSTT1
ENSG00000184845	DRD1
ENSG00000184937	WT1
ENSG00000184984	CHRM5
ENSG00000184999	SLC22A10
ENSG00000185010	F8
ENSG00000185015	CA13
ENSG00000185231	MC2R
ENSG00000185291	IL3RA
ENSG00000185313	SCN10A
ENSG00000185386	MAPK11
ENSG00000185499	MUC1
ENSG00000185513	L3MBTL1
ENSG00000185559	DLK1
ENSG00000185664	PMEL
ENSG00000185686	PRAME
ENSG00000185760	KCNQ5
ENSG00000185974	GRK1
ENSG00000186009	ATP4B
ENSG00000186038	HTR3E
ENSG00000186090	HTR3D
ENSG00000186104	CYP2R1
ENSG00000186115	CYP4F2
ENSG00000186160	CYP4Z1
ENSG00000186204	CYP4F12
ENSG00000186297	GABRA5
ENSG00000186318	BACE1
ENSG00000186350	RXRA
ENSG00000186526	CYP4F8
ENSG00000186529	CYP4F3
ENSG00000186716	BCR
ENSG00000186795	KCNK18
ENSG00000186803	IFNA10
ENSG00000186827	TNFRSF4
ENSG00000186868	MAPT
ENSG00000186891	TNFRSF18
ENSG00000186951	PPARA
ENSG00000187010	RHD
ENSG00000187048	CYP4A11
ENSG00000187134	AKR1C1
ENSG00000187258	NPSR1
ENSG00000187266	EPOR
ENSG00000187486	KCNJ11
ENSG00000187553	CYP26C1
ENSG00000187630	DHRS4L2
ENSG00000187758	ADH1A
ENSG00000187837	HIST1H1C
ENSG00000188130	MAPK12
ENSG00000188229	TUBB4B
ENSG00000188257	PLA2G2A
ENSG00000188379	IFNA2
ENSG00000188389	PDCD1
ENSG00000188404	SELL
ENSG00000188641	DPYD
ENSG00000188778	ADRB3
ENSG00000188784	PLA2G2E
ENSG00000188822	CNR2
ENSG00000188906	LRRK2
ENSG00000189013	KIR2DL4
ENSG00000189060	H1F0
ENSG00000189091	SF3B3
ENSG00000189221	MAOA
ENSG00000196126	HLA-DRB1
ENSG00000196132	MYT1
ENSG00000196139	AKR1C3
ENSG00000196188	CTSE
ENSG00000196218	RYR1
ENSG00000196230	TUBB
ENSG00000196262	PPIA
ENSG00000196305	IARS
ENSG00000196344	ADH7
ENSG00000196352	CD55
ENSG00000196411	EPHB4
ENSG00000196468	FGF16
ENSG00000196498	NCOR2
ENSG00000196502	SULT1A1
ENSG00000196517	SLC6A9
ENSG00000196549	MME
ENSG00000196557	CACNA1H
ENSG00000196569	LAMA2
ENSG00000196591	HDAC2
ENSG00000196611	MMP1
ENSG00000196616	ADH1B
ENSG00000196620	UGT2B15
ENSG00000196639	HRH1
ENSG00000196664	TLR7
ENSG00000196689	TRPV1
ENSG00000196730	DAPK1
ENSG00000196811	CHRNG
ENSG00000196839	ADA
ENSG00000196876	SCN8A
ENSG00000196878	LAMB3
ENSG00000197122	SRC
ENSG00000197150	ABCB8
ENSG00000197165	SULT1A2
ENSG00000197208	SLC22A4
ENSG00000197299	BLM
ENSG00000197375	SLC22A5
ENSG00000197386	HTT
ENSG00000197408	CYP2B6
ENSG00000197442	MAP3K5
ENSG00000197446	CYP2F1
ENSG00000197448	GSTK1
ENSG00000197506	SLC28A3
ENSG00000197561	ELANE
ENSG00000197616	MYH6
ENSG00000197635	DPP4
ENSG00000197646	PDCD1LG2
ENSG00000197766	CFD
ENSG00000197838	CYP2A13
ENSG00000197888	UGT2B17
ENSG00000197891	SLC22A12
ENSG00000197894	ADH5
ENSG00000197901	SLC22A6
ENSG00000197919	IFNA1
ENSG00000198001	IRAK4
ENSG00000198049	AVPR1B
ENSG00000198074	AKR1B10
ENSG00000198077	CYP2A7
ENSG00000198099	ADH4
ENSG00000198121	LPAR1
ENSG00000198189	HSD17B11
ENSG00000198203	SULT1C2
ENSG00000198223	CSF2RA
ENSG00000198355	PIM3
ENSG00000198400	NTRK1
ENSG00000198431	TXNRD1
ENSG00000198502	HLA-DRB5
ENSG00000198598	MMP17
ENSG00000198691	ABCA4
ENSG00000198704	GPX6
ENSG00000198734	F5
ENSG00000198785	GRIN3A
ENSG00000198793	MTOR
ENSG00000198805	PNP
ENSG00000198822	GRM3
ENSG00000198838	RYR3
ENSG00000198848	CES1
ENSG00000198851	CD3E
ENSG00000198900	TOP1
ENSG00000198909	MAP3K3
ENSG00000198947	DMD
ENSG00000203797	DDO
ENSG00000203859	HSD3B2
ENSG00000204231	RXRB
ENSG00000204264	PSMB8
ENSG00000204287	HLA-DRA
ENSG00000204385	SLC44A4
ENSG00000204427	ABHD16A
ENSG00000204580	DDR1
ENSG00000204681	GABBR1
ENSG00000204983	PRSS1
ENSG00000205155	PSENEN
ENSG00000205268	PDE7A
ENSG00000205359	SLCO6A1
ENSG00000205571	SMN2
ENSG00000205755	CRLF2
ENSG00000206503	HLA-A
ENSG00000211445	GPX3
ENSG00000211452	DIO1
ENSG00000211699	TRGV3
ENSG00000211707	TRBV7-1
ENSG00000211810	TRAV29DV5
ENSG00000211891	IGHE
ENSG00000212122	TSSK1B
ENSG00000213341	CHUK
ENSG00000213366	GSTM2
ENSG00000213694	S1PR3
ENSG00000213759	UGT2B11
ENSG00000213903	LTB4R
ENSG00000213923	CSNK1E
ENSG00000214042	IFNA7
ENSG00000214102	WEE2
ENSG00000215182	MUC5AC
ENSG00000215644	GCGR
ENSG00000220205	VAMP2
ENSG00000221867	MAGEA3
ENSG00000222040	ADRA2B
ENSG00000226979	LTA
ENSG00000227507	LTB
ENSG00000228716	DHFR
ENSG00000229164	TRAC
ENSG00000232810	TNF
ENSG00000233276	GPX1
ENSG00000236637	IFNA4
ENSG00000239697	TNFSF12
ENSG00000239732	TLR9
ENSG00000240224	UGT1A5
ENSG00000241119	UGT1A9
ENSG00000241186	TDGF1
ENSG00000241635	UGT1A8
ENSG00000242366	UGT1A1
ENSG00000242515	UGT1A10
ENSG00000243135	UGT1A3
ENSG00000243480	AMY2A
ENSG00000243772	KIR2DL3
ENSG00000243955	GSTA1
ENSG00000244067	GSTA2
ENSG00000244122	UGT1A7
ENSG00000244474	UGT1A4
ENSG00000248144	ADH1C
ENSG00000254087	LYN
ENSG00000255974	CYP2A6
ENSG00000256713	PGA5
ENSG00000257335	MGAM
ENSG00000257365	FNTB
ENSG00000258429	PDF
ENSG00000258839	MC1R
ENSG00000258947
ENSG00000259207	ITGB3
ENSG00000261052	SULT1A3
ENSG00000267534	S1PR2
ENSG00000269858	EGLN2
ENSG00000270024	C8orf44-SGK3
ENSG00000273079	GRIN2B
ENSG00000001036	FUCA2
ENSG00000001084	GCLC
ENSG00000002330	BAD
ENSG00000002726	AOC1
ENSG00000004487	KDM1A
ENSG00000005339	CREBBP
ENSG00000006062	MAP3K14
ENSG00000006634	DBF4
ENSG00000006837	CDKL3
ENSG00000007952	NOX1
ENSG00000008118	CAMK1G
ENSG00000008128	CDK11A
ENSG00000008516	MMP25
ENSG00000010219	DYRK4
ENSG00000010379	SLC6A13
ENSG00000010438	PRSS3
ENSG00000011304	PTBP1
ENSG00000011405	PIK3C2A
ENSG00000011422	PLAUR
ENSG00000011485	PPP5C
ENSG00000012048	BRCA1
ENSG00000014216	CAPN1
ENSG00000014257	ACPP
ENSG00000025434	NR1H3
ENSG00000025708	TYMP
ENSG00000027644	INSRR
ENSG00000031544	NR2E3
ENSG00000033178	UBA6
ENSG00000036473	OTC
ENSG00000036565	SLC18A1
ENSG00000036672	USP2
ENSG00000041880	PARP3
ENSG00000044574	HSPA5
ENSG00000049247	UTS2
ENSG00000051180	RAD51
ENSG00000055332	EIF2AK2
ENSG00000055732	MCOLN3
ENSG00000056291	NPFFR2
ENSG00000057252	SOAT1
ENSG00000058091	CDK14
ENSG00000059758	CDK17
ENSG00000060982	BCAT1
ENSG00000064601	CTSA
ENSG00000064651	SLC12A2
ENSG00000064687	ABCA7
ENSG00000065427	KARS
ENSG00000065833	ME1
ENSG00000066044	ELAVL1
ENSG00000066135	KDM4A
ENSG00000068903	SIRT2
ENSG00000068976	PYGM
ENSG00000069956	MAPK6
ENSG00000070501	POLB
ENSG00000070610	GBA2
ENSG00000070759	TESK2
ENSG00000070770	CSNK2A2
ENSG00000070831	CDC42
ENSG00000071909	MYO3B
ENSG00000073009	IKBKG
ENSG00000073060	SCARB1
ENSG00000074047	GLI2
ENSG00000074416	MGLL
ENSG00000074603	DPP8
ENSG00000075673	ATP12A
ENSG00000076555	ACACB
ENSG00000077616	NAALAD2
ENSG00000078061	ARAF
ENSG00000078142	PIK3C3
ENSG00000078549	ADCYAP1R1
ENSG00000079215	SLC1A3
ENSG00000079435	LIPE
ENSG00000080618	CPB2
ENSG00000080709	KCNN2
ENSG00000084072	PPIE
ENSG00000084774	CAD
ENSG00000085377	PREP
ENSG00000086061	DNAJA1
ENSG00000086232	EIF2AK1
ENSG00000086696	HSD17B2
ENSG00000086991	NOX4
ENSG00000087095	NLK
ENSG00000088305	DNMT3B
ENSG00000088926	F11
ENSG00000089022	MAPKAPK5
ENSG00000089041	P2RX7
ENSG00000089050	RBBP9
ENSG00000089685	BIRC5
ENSG00000091428	RAPGEF4
ENSG00000091704	CPA1
ENSG00000092295	TGM1
ENSG00000092531	SNAP23
ENSG00000095015	MAP3K1
ENSG00000095777	MYO3A
ENSG00000097046	CDC7
ENSG00000099194	SCD
ENSG00000099810	MTAP
ENSG00000100219	XBP1
ENSG00000100300	TSPO
ENSG00000100312	ACR
ENSG00000100324	TAB1
ENSG00000100393	EP300
ENSG00000100448	CTSG
ENSG00000100453	GZMB
ENSG00000100490	CDKL1
ENSG00000100504	PYGL
ENSG00000100906	NFKBIA
ENSG00000101049	SGK2
ENSG00000101160	CTSZ
ENSG00000101224	CDC25B
ENSG00000101323	HAO1
ENSG00000101444	AHCY
ENSG00000101670	LIPG
ENSG00000101916	TLR8
ENSG00000101945	SUV39H1
ENSG00000101958	GLRA2
ENSG00000101981	F9
ENSG00000102172	SMS
ENSG00000102195	GPR50
ENSG00000102239	BRS3
ENSG00000102554	KLF5
ENSG00000102699	PARP4
ENSG00000103150	MLYCD
ENSG00000103319	EEF2K
ENSG00000103811	CTSH
ENSG00000104332	SFRP1
ENSG00000104885	DOT1L
ENSG00000105143	SLC1A6
ENSG00000105426	PTPRS
ENSG00000105486	LIG1
ENSG00000105492	SIGLEC6
ENSG00000105501	SIGLEC5
ENSG00000105642	KCNN1
ENSG00000105835	NAMPT
ENSG00000106018	VIPR2
ENSG00000106100	NOD1
ENSG00000106144	CASP2
ENSG00000106366	SERPINE1
ENSG00000106633	GCK
ENSG00000106682	EIF4H
ENSG00000106683	LIMK1
ENSG00000107077	KDM4C
ENSG00000107593	PKD2L1
ENSG00000107779	BMPR1A
ENSG00000107798	LIPA
ENSG00000107968	MAP3K8
ENSG00000108179	PPIF
ENSG00000108379	WNT3
ENSG00000108479	GALK1
ENSG00000108788	MLX
ENSG00000108839	ALOX12
ENSG00000108861	DUSP3
ENSG00000109321	AREG
ENSG00000109323	MANBA
ENSG00000109576	AADAT
ENSG00000109861	CTSC
ENSG00000109991	P2RX3
ENSG00000110090	CPT1A
ENSG00000110436	SLC1A2
ENSG00000110881	ASIC1
ENSG00000110887	DAO
ENSG00000110911	SLC11A2
ENSG00000111199	TRPV4
ENSG00000111640	GAPDH
ENSG00000111716	LDHB
ENSG00000111725	PRKAB1
ENSG00000111886	GABRR2
ENSG00000112079	STK38
ENSG00000112245	PTP4A1
ENSG00000112486	CCR6
ENSG00000112701	SENP6
ENSG00000113262	GRM6
ENSG00000113407	TARS
ENSG00000113441	LNPEP
ENSG00000114166	KAT2B
ENSG00000114491	UMPS
ENSG00000114670	NEK11
ENSG00000114738	MAPKAPK3
ENSG00000114739	ACVR2B
ENSG00000114812	VIPR1
ENSG00000114854	TNNC1
ENSG00000114857	NKTR
ENSG00000114904	NEK4
ENSG00000114999	TTL
ENSG00000115233	PSMD14
ENSG00000115252	PDE1A
ENSG00000115415	STAT1
ENSG00000115457	IGFBP2
ENSG00000115461	IGFBP5
ENSG00000115665	SLC5A7
ENSG00000115687	PASK
ENSG00000115828	QPCT
ENSG00000115919	KYNU
ENSG00000116014	KISS1R
ENSG00000116016	EPAS1
ENSG00000116039	ATP6V1B1
ENSG00000116171	SCP2
ENSG00000116237	ICMT
ENSG00000116337	AMPD2
ENSG00000116649	SRM
ENSG00000116748	AMPD1
ENSG00000116882	HAO2
ENSG00000117009	KMO
ENSG00000117152	RGS4
ENSG00000117266	CDK18
ENSG00000117298	ECE1
ENSG00000117308	GALE
ENSG00000117394	SLC2A1
ENSG00000117834	SLC5A9
ENSG00000118194	TNNT2
ENSG00000118515	SGK1
ENSG00000118762	PKD2
ENSG00000118939	UCHL3
ENSG00000119121	TRPM6
ENSG00000119408	NEK6
ENSG00000119638	NEK9
ENSG00000119912	IDE
ENSG00000119915	ELOVL3
ENSG00000120054	CPN1
ENSG00000120868	APAF1
ENSG00000121774	KHDRBS1
ENSG00000121858	TNFSF10
ENSG00000121989	ACVR2A
ENSG00000122012	SV2C
ENSG00000122121	XPNPEP2
ENSG00000122861	PLAU
ENSG00000122873	CISD1
ENSG00000123268	ATF1
ENSG00000123358	NR4A1
ENSG00000123360	PDE1B
ENSG00000123454	DBH
ENSG00000123700	KCNJ2
ENSG00000123815	ADCK4
ENSG00000123992	DNPEP
ENSG00000124140	SLC12A5
ENSG00000124151	NCOA3
ENSG00000124253	PCK1
ENSG00000124299	PEPD
ENSG00000124491	F13A1
ENSG00000124493	GRM4
ENSG00000124762	CDKN1A
ENSG00000124767	GLO1
ENSG00000125378	BMP4
ENSG00000125780	TGM3
ENSG00000126012	KDM5C
ENSG00000126247	CAPNS1
ENSG00000126261	UBA2
ENSG00000126262	FFAR2
ENSG00000126368	NR1D1
ENSG00000126561	STAT5A
ENSG00000126602	TRAP1
ENSG00000127329	PTPRB
ENSG00000127445	PIN1
ENSG00000127472	PLA2G5
ENSG00000127564	PKMYT1
ENSG00000127947	PTPN12
ENSG00000128285	MCHR1
ENSG00000128310	GALR3
ENSG00000128383	APOBEC3A
ENSG00000128951	DUT
ENSG00000129167	TPH1
ENSG00000129219	PLD2
ENSG00000129450	SIGLEC9
ENSG00000129473	BCL2L2
ENSG00000129991	TNNI3
ENSG00000130037	KCNA5
ENSG00000130164	LDLR
ENSG00000130234	ACE2
ENSG00000130821	SLC6A8
ENSG00000130948	HSD17B3
ENSG00000131203	IDO1
ENSG00000131408	NR1H2
ENSG00000131473	ACLY
ENSG00000131480	AOC2
ENSG00000131482	G6PC
ENSG00000132142	ACACA
ENSG00000132164	SLC6A11
ENSG00000132196	HSD17B7
ENSG00000132670	PTPRA
ENSG00000132840	BHMT2
ENSG00000132906	CASP9
ENSG00000132915	PDE6A
ENSG00000133056	PIK3C2B
ENSG00000133275	CSNK1G2
ENSG00000133706	LARS
ENSG00000133805	AMPD3
ENSG00000134072	CAMK1
ENSG00000134216	CHIA
ENSG00000134242	PTPN22
ENSG00000134333	LDHA
ENSG00000134480	CCNH
ENSG00000134684	YARS
ENSG00000134817	APLNR
ENSG00000134899	ERCC5
ENSG00000135124	P2RX4
ENSG00000135486	HNRNPA1
ENSG00000135577	NMBR
ENSG00000135587	SMPD2
ENSG00000135678	CPM
ENSG00000135898	GPR55
ENSG00000136098	NEK3
ENSG00000136448	NMT1
ENSG00000136810	TXN
ENSG00000136869	TLR4
ENSG00000136877	FPGS
ENSG00000136931	NR5A1
ENSG00000136960	ENPP2
ENSG00000137055	PLAA
ENSG00000137168	PPIL1
ENSG00000137563	GGH
ENSG00000137601	NEK1
ENSG00000137674	MMP20
ENSG00000137675	MMP27
ENSG00000137875	BCL2L10
ENSG00000137948	BRDT
ENSG00000138030	KHK
ENSG00000138032	PPM1B
ENSG00000138207	RBP4
ENSG00000138363	ATIC
ENSG00000138395	CDK15
ENSG00000138398	PPIG
ENSG00000138468	SENP7
ENSG00000138622	HCN4
ENSG00000138744	NAAA
ENSG00000138792	ENPEP
ENSG00000138794	CASP6
ENSG00000139144	PIK3C2G
ENSG00000139190	VAMP1
ENSG00000139287	TPH2
ENSG00000139687	RB1
ENSG00000140263	SORD
ENSG00000140287	HDC
ENSG00000140379	BCL2A1
ENSG00000140943	MBTPS1
ENSG00000141401	IMPA2
ENSG00000141753	IGFBP4
ENSG00000141837	CACNA1A
ENSG00000141867	BRD4
ENSG00000142082	SIRT3
ENSG00000142149	HUNK
ENSG00000142230	SAE1
ENSG00000142453	CARM1
ENSG00000142515	KLK3
ENSG00000142619	PADI3
ENSG00000142623	PADI1
ENSG00000142657	PGD
ENSG00000142733	MAP3K6
ENSG00000142875	PRKACB
ENSG00000142920	ADC
ENSG00000142949	PTPRF
ENSG00000143224	PPOX
ENSG00000143384	MCL1
ENSG00000143393	PI4KB
ENSG00000143479	DYRK3
ENSG00000143603	KCNN3
ENSG00000143627	PKLR
ENSG00000143727	ACP1
ENSG00000143776	CDC42BPA
ENSG00000143933	CALM2
ENSG00000144407	PTH2R
ENSG00000144476	ACKR3
ENSG00000144579	CTDSP1
ENSG00000144959	NCEH1
ENSG00000145284	SCD5
ENSG00000145335	SNCA
ENSG00000145384	FABP2
ENSG00000145451	GLRA3
ENSG00000145632	PLK2
ENSG00000145675	PIK3R1
ENSG00000145692	BHMT
ENSG00000145730	PAM
ENSG00000145982	FARS2
ENSG00000146276	GABRR1
ENSG00000146674	IGFBP3
ENSG00000146678	IGFBP1
ENSG00000147044	CASK
ENSG00000147262	GPR119
ENSG00000147432	CHRNB3
ENSG00000147434	CHRNA6
ENSG00000148734	NPFFR1
ENSG00000148832	PAOX
ENSG00000149311	ATM
ENSG00000149418	ST14
ENSG00000149451	ADAM33
ENSG00000149930	TAOK2
ENSG00000151292	CSNK1G3
ENSG00000151414	NEK7
ENSG00000151552	QDPR
ENSG00000151632	AKR1C2
ENSG00000151651	ADAM8
ENSG00000151704	KCNJ1
ENSG00000151790	TDO2
ENSG00000152034	MCHR2
ENSG00000152256	PDK1
ENSG00000152495	CAMK4
ENSG00000152689	RASGRP3
ENSG00000152904	GGPS1
ENSG00000152953	STK32B
ENSG00000153002	CPB1
ENSG00000153201	RANBP2
ENSG00000153234	NR4A2
ENSG00000153802	TMPRSS11D
ENSG00000154025	SLC5A10
ENSG00000154277	UCHL1
ENSG00000154678	PDE1C
ENSG00000154734	ADAMTS1
ENSG00000154736	ADAMTS5
ENSG00000155096	AZIN1
ENSG00000156110	ADK
ENSG00000156113	KCNMA1
ENSG00000156136	DCK
ENSG00000156510	HKDC1
ENSG00000157106	SMG1
ENSG00000157184	CPT2
ENSG00000157554	ERG
ENSG00000157778	PSMG3
ENSG00000158402	CDC25C
ENSG00000158786	PLA2G2F
ENSG00000158859	ADAMTS4
ENSG00000158865	SLC5A11
ENSG00000159267	HLCS
ENSG00000159403	C1R
ENSG00000159593	NAE1
ENSG00000159788	RGS12
ENSG00000160014	CALM3
ENSG00000160191	PDE9A
ENSG00000160211	G6PD
ENSG00000160285	LSS
ENSG00000160307	S100B
ENSG00000161570	CCL5
ENSG00000161960	EIF4A1
ENSG00000162383	SLC1A7
ENSG00000162438	CTRC
ENSG00000162551	ALPL
ENSG00000162692	VCAM1
ENSG00000162711	NLRP3
ENSG00000162728	KCNJ9
ENSG00000162881	OXER1
ENSG00000162889	MAPKAPK2
ENSG00000162909	CAPN2
ENSG00000163050	ADCK3
ENSG00000163098	BIRC8
ENSG00000163106	HPGDS
ENSG00000163286	ALPPL2
ENSG00000163295	ALPI
ENSG00000163482	STK36
ENSG00000163629	PTPN13
ENSG00000163631	ALB
ENSG00000163751	CPA3
ENSG00000163788	SNRK
ENSG00000163931	TKT
ENSG00000164045	CDC25A
ENSG00000164116	GUCY1A3
ENSG00000164120	HPGD
ENSG00000164128	NPY1R
ENSG00000164219	PGGT1B
ENSG00000164251	F2RL1
ENSG00000164305	CASP3
ENSG00000164362	TERT
ENSG00000164588	HCN1
ENSG00000165140	FBP1
ENSG00000165168	CYBB
ENSG00000165280	VCP
ENSG00000165591	FAAH2
ENSG00000165704	HPRT1
ENSG00000165752	STK32C
ENSG00000165806	CASP7
ENSG00000165862	PNLIPRP2
ENSG00000165970	SLC6A5
ENSG00000166192	SENP8
ENSG00000166483	WEE1
ENSG00000166484	MAPK7
ENSG00000166548	TK2
ENSG00000166598	HSP90B1
ENSG00000166670	MMP10
ENSG00000166825	ANPEP
ENSG00000166828	SCNN1G
ENSG00000166888	STAT6
ENSG00000166908	PIP4K2C
ENSG00000166948	TGM6
ENSG00000166949	SMAD3
ENSG00000166986	MARS
ENSG00000167114	SLC27A4
ENSG00000167207	NOD2
ENSG00000167261	DPEP2
ENSG00000167280	ENGASE
ENSG00000167508	MVD
ENSG00000167748	KLK1
ENSG00000167779	IGFBP6
ENSG00000167780	SOAT2
ENSG00000168036	CTNNB1
ENSG00000168078	PBK
ENSG00000168329	CX3CR1
ENSG00000168397	ATG4B
ENSG00000168447	SCNN1B
ENSG00000168487	BMP1
ENSG00000168496	FEN1
ENSG00000168646	AXIN2
ENSG00000168925	CTRB1
ENSG00000168938	PPIC
ENSG00000169118	CSNK1G1
ENSG00000169302	STK32A
ENSG00000169618	PROKR1
ENSG00000169684	CHRNA5
ENSG00000169692	AGPAT2
ENSG00000169860	P2RY1
ENSG00000169925	BRD3
ENSG00000170027	YWHAG
ENSG00000170242	USP47
ENSG00000170255	MRGPRX1
ENSG00000170266	GLB1
ENSG00000170323	FABP4
ENSG00000170345	FOS
ENSG00000170390	DCLK2
ENSG00000170522	ELOVL6
ENSG00000170835	CEL
ENSG00000170890	PLA2G1B
ENSG00000171049	FPR2
ENSG00000171051	FPR1
ENSG00000171219	CDC42BPG
ENSG00000171509	RXFP1
ENSG00000171517	LPAR3
ENSG00000171631	P2RY6
ENSG00000171860	C3AR1
ENSG00000171865	RNASEH1
ENSG00000171960	PPIH
ENSG00000172071	EIF2AK3
ENSG00000172236	TPSAB1
ENSG00000172531	PPP1CA
ENSG00000172939	OXSR1
ENSG00000172943	PHF8
ENSG00000173039	RELA
ENSG00000173083	HPSE
ENSG00000173120	KDM2A
ENSG00000173213
ENSG00000173239	LIPM
ENSG00000173273	TNKS
ENSG00000173366
ENSG00000173486	FKBP2
ENSG00000173653	RCE1
ENSG00000173757	STAT5B
ENSG00000173826	KCNH6
ENSG00000173846	PLK3
ENSG00000173868	PHOSPHO1
ENSG00000173876	TUBB8
ENSG00000174080	CTSF
ENSG00000174600	CMKLR1
ENSG00000174738	NR1D2
ENSG00000174876	AMY1B
ENSG00000175054	ATR
ENSG00000175354	PTPN2
ENSG00000175445	LPL
ENSG00000175634	RPS6KB2
ENSG00000176170	SPHK1
ENSG00000176393	RNPEP
ENSG00000176978	DPP7
ENSG00000177239	MAN1B1
ENSG00000177272	KCNA3
ENSG00000177453	NIM1K
ENSG00000177463	NR2C2
ENSG00000177602	GSG2
ENSG00000177606	JUN
ENSG00000177889	UBE2N
ENSG00000177954	RPS27
ENSG00000178700	DHFRL1
ENSG00000178802	MPI
ENSG00000179163	FUCA1
ENSG00000179295	PTPN11
ENSG00000179335	CLK3
ENSG00000179934	CCR8
ENSG00000180138	CSNK1A1L
ENSG00000180509	KCNE1
[truncated: 2,481 more rows]

## Sheet: S3
Table S3 The final list of druggable gene symbols used in this study.
Druggable gene symbol name	Description
A1BG	alpha-1-B glycoprotein [Source:HGNC Symbol;Acc:5]
A2M	alpha-2-macroglobulin [Source:HGNC Symbol;Acc:7]
A2ML1	alpha-2-macroglobulin-like 1 [Source:HGNC Symbol;Acc:23336]
AADACL2	arylacetamide deacetylase-like 2 [Source:HGNC Symbol;Acc:24427]
AADAT	aminoadipate aminotransferase [Source:HGNC Symbol;Acc:17929]
AAK1	AP2 associated kinase 1 [Source:HGNC Symbol;Acc:19679]
AANAT	NA
AATK	apoptosis-associated tyrosine kinase [Source:HGNC Symbol;Acc:21]
ABAT	4-aminobutyrate aminotransferase [Source:HGNC Symbol;Acc:23]
ABCA1	ATP-binding cassette, sub-family A (ABC1), member 1 [Source:HGNC Symbol;Acc:29]
ABCA12	ATP-binding cassette, sub-family A (ABC1), member 12 [Source:HGNC Symbol;Acc:14637]
ABCA13	ATP-binding cassette, sub-family A (ABC1), member 13 [Source:HGNC Symbol;Acc:14638]
ABCA2	ATP-binding cassette, sub-family A (ABC1), member 2 [Source:HGNC Symbol;Acc:32]
ABCA3	ATP-binding cassette, sub-family A (ABC1), member 3 [Source:HGNC Symbol;Acc:33]
ABCA4	ATP-binding cassette, sub-family A (ABC1), member 4 [Source:HGNC Symbol;Acc:34]
ABCA5	NA
ABCA7	ATP-binding cassette, sub-family A (ABC1), member 7 [Source:HGNC Symbol;Acc:37]
ABCB1	ATP-binding cassette, sub-family B (MDR/TAP), member 1 [Source:HGNC Symbol;Acc:40]
ABCB11	ATP-binding cassette, sub-family B (MDR/TAP), member 11 [Source:HGNC Symbol;Acc:42]
ABCB4	ATP-binding cassette, sub-family B (MDR/TAP), member 4 [Source:HGNC Symbol;Acc:45]
ABCB5	ATP-binding cassette, sub-family B (MDR/TAP), member 5 [Source:HGNC Symbol;Acc:46]
ABCB6	ATP-binding cassette, sub-family B (MDR/TAP), member 6 [Source:HGNC Symbol;Acc:47]
ABCB7	ATP-binding cassette, sub-family B (MDR/TAP), member 7 [Source:HGNC Symbol;Acc:48]
ABCB8	ATP-binding cassette, sub-family B (MDR/TAP), member 8 [Source:HGNC Symbol;Acc:49]
ABCC1	ATP-binding cassette, sub-family C (CFTR/MRP), member 1 [Source:HGNC Symbol;Acc:51]
ABCC10	ATP-binding cassette, sub-family C (CFTR/MRP), member 10 [Source:HGNC Symbol;Acc:52]
ABCC11	ATP-binding cassette, sub-family C (CFTR/MRP), member 11 [Source:HGNC Symbol;Acc:14639]
ABCC12	ATP-binding cassette, sub-family C (CFTR/MRP), member 12 [Source:HGNC Symbol;Acc:14640]
ABCC2	ATP-binding cassette, sub-family C (CFTR/MRP), member 2 [Source:HGNC Symbol;Acc:53]
ABCC3	ATP-binding cassette, sub-family C (CFTR/MRP), member 3 [Source:HGNC Symbol;Acc:54]
ABCC4	ATP-binding cassette, sub-family C (CFTR/MRP), member 4 [Source:HGNC Symbol;Acc:55]
ABCC5	ATP-binding cassette, sub-family C (CFTR/MRP), member 5 [Source:HGNC Symbol;Acc:56]
ABCC6	ATP-binding cassette, sub-family C (CFTR/MRP), member 6 [Source:HGNC Symbol;Acc:57]
ABCC8	ATP-binding cassette, sub-family C (CFTR/MRP), member 8 [Source:HGNC Symbol;Acc:59]
ABCC9	ATP-binding cassette, sub-family C (CFTR/MRP), member 9 [Source:HGNC Symbol;Acc:60]
ABCG1	ATP-binding cassette, sub-family G (WHITE), member 1 [Source:HGNC Symbol;Acc:73]
ABCG2	ATP-binding cassette, sub-family G (WHITE), member 2 [Source:HGNC Symbol;Acc:74]
ABCG4	NA
ABCG8	NA
ABHD12	abhydrolase domain containing 12 [Source:HGNC Symbol;Acc:15868]
ABHD16A	abhydrolase domain containing 16A [Source:HGNC Symbol;Acc:13921]
ABHD6	NA
ABI1	NA
ABI3BP	ABI family, member 3 (NESH) binding protein [Source:HGNC Symbol;Acc:17265]
ABL1	c-abl oncogene 1, non-receptor tyrosine kinase [Source:HGNC Symbol;Acc:76]
ABL2	c-abl oncogene 2, non-receptor tyrosine kinase [Source:HGNC Symbol;Acc:77]
ABO	NA
ACACA	acetyl-CoA carboxylase alpha [Source:HGNC Symbol;Acc:84]
ACACB	acetyl-CoA carboxylase beta [Source:HGNC Symbol;Acc:85]
ACADM	NA
ACADSB	NA
ACAN	aggrecan [Source:HGNC Symbol;Acc:319]
ACAT1	NA
ACAT2	NA
ACE	angiotensin I converting enzyme [Source:HGNC Symbol;Acc:2707]
ACE2	angiotensin I converting enzyme 2 [Source:HGNC Symbol;Acc:13557]
ACHE	acetylcholinesterase (Yt blood group) [Source:HGNC Symbol;Acc:108]
ACKR1	NA
ACKR2	atypical chemokine receptor 2 [Source:HGNC Symbol;Acc:1565]
ACKR3	atypical chemokine receptor 3 [Source:HGNC Symbol;Acc:23692]
ACKR4	atypical chemokine receptor 4 [Source:HGNC Symbol;Acc:1611]
ACLY	ATP citrate lyase [Source:HGNC Symbol;Acc:115]
ACO1	NA
ACP1	acid phosphatase 1, soluble [Source:HGNC Symbol;Acc:122]
ACP2	acid phosphatase 2, lysosomal [Source:HGNC Symbol;Acc:123]
ACP3	NA
ACP5	acid phosphatase 5, tartrate resistant [Source:HGNC Symbol;Acc:124]
ACP6	acid phosphatase 6, lysophosphatidic [Source:HGNC Symbol;Acc:29609]
ACPP	acid phosphatase, prostate [Source:HGNC Symbol;Acc:125]
ACR	acrosin [Source:HGNC Symbol;Acc:126]
ACRBP	acrosin binding protein [Source:HGNC Symbol;Acc:17195]
ACSS2	NA
ACSS3	NA
ACTA1	NA
ACTB	NA
ACTC1	NA
ACTG1	NA
ACTN1	actinin, alpha 1 [Source:HGNC Symbol;Acc:163]
ACTN2	actinin, alpha 2 [Source:HGNC Symbol;Acc:164]
ACTN4	actinin, alpha 4 [Source:HGNC Symbol;Acc:166]
ACTR2	NA
ACVR1	activin A receptor, type I [Source:HGNC Symbol;Acc:171]
ACVR1B	activin A receptor, type IB [Source:HGNC Symbol;Acc:172]
ACVR1C	activin A receptor, type IC [Source:HGNC Symbol;Acc:18123]
ACVR2A	activin A receptor, type IIA [Source:HGNC Symbol;Acc:173]
ACVR2B	activin A receptor, type IIB [Source:HGNC Symbol;Acc:174]
ACVRL1	activin A receptor type II-like 1 [Source:HGNC Symbol;Acc:175]
ACY3	NA
ACYP2	NA
AD5	NA
ADA	adenosine deaminase [Source:HGNC Symbol;Acc:186]
ADAM10	ADAM metallopeptidase domain 10 [Source:HGNC Symbol;Acc:188]
ADAM12	ADAM metallopeptidase domain 12 [Source:HGNC Symbol;Acc:190]
ADAM17	ADAM metallopeptidase domain 17 [Source:HGNC Symbol;Acc:195]
ADAM23	ADAM metallopeptidase domain 23 [Source:HGNC Symbol;Acc:202]
ADAM28	ADAM metallopeptidase domain 28 [Source:HGNC Symbol;Acc:206]
ADAM32	ADAM metallopeptidase domain 32 [Source:HGNC Symbol;Acc:15479]
ADAM33	ADAM metallopeptidase domain 33 [Source:HGNC Symbol;Acc:15478]
ADAM8	ADAM metallopeptidase domain 8 [Source:HGNC Symbol;Acc:215]
ADAM9	ADAM metallopeptidase domain 9 [Source:HGNC Symbol;Acc:216]
ADAMDEC1	ADAM-like, decysin 1 [Source:HGNC Symbol;Acc:16299]
ADAMTS1	ADAM metallopeptidase with thrombospondin type 1 motif, 1 [Source:HGNC Symbol;Acc:217]
ADAMTS10	ADAM metallopeptidase with thrombospondin type 1 motif, 10 [Source:HGNC Symbol;Acc:13201]
ADAMTS12	ADAM metallopeptidase with thrombospondin type 1 motif, 12 [Source:HGNC Symbol;Acc:14605]
ADAMTS13	ADAM metallopeptidase with thrombospondin type 1 motif, 13 [Source:HGNC Symbol;Acc:1366]
ADAMTS14	ADAM metallopeptidase with thrombospondin type 1 motif, 14 [Source:HGNC Symbol;Acc:14899]
ADAMTS15	ADAM metallopeptidase with thrombospondin type 1 motif, 15 [Source:HGNC Symbol;Acc:16305]
ADAMTS16	ADAM metallopeptidase with thrombospondin type 1 motif, 16 [Source:HGNC Symbol;Acc:17108]
ADAMTS17	ADAM metallopeptidase with thrombospondin type 1 motif, 17 [Source:HGNC Symbol;Acc:17109]
ADAMTS18	ADAM metallopeptidase with thrombospondin type 1 motif, 18 [Source:HGNC Symbol;Acc:17110]
ADAMTS19	ADAM metallopeptidase with thrombospondin type 1 motif, 19 [Source:HGNC Symbol;Acc:17111]
ADAMTS2	ADAM metallopeptidase with thrombospondin type 1 motif, 2 [Source:HGNC Symbol;Acc:218]
ADAMTS20	ADAM metallopeptidase with thrombospondin type 1 motif, 20 [Source:HGNC Symbol;Acc:17178]
ADAMTS3	ADAM metallopeptidase with thrombospondin type 1 motif, 3 [Source:HGNC Symbol;Acc:219]
ADAMTS4	ADAM metallopeptidase with thrombospondin type 1 motif, 4 [Source:HGNC Symbol;Acc:220]
ADAMTS5	ADAM metallopeptidase with thrombospondin type 1 motif, 5 [Source:HGNC Symbol;Acc:221]
ADAMTS6	ADAM metallopeptidase with thrombospondin type 1 motif, 6 [Source:HGNC Symbol;Acc:222]
ADAMTS7	ADAM metallopeptidase with thrombospondin type 1 motif, 7 [Source:HGNC Symbol;Acc:223]
ADAMTS8	ADAM metallopeptidase with thrombospondin type 1 motif, 8 [Source:HGNC Symbol;Acc:224]
ADAMTS9	ADAM metallopeptidase with thrombospondin type 1 motif, 9 [Source:HGNC Symbol;Acc:13202]
ADAMTSL1	ADAMTS-like 1 [Source:HGNC Symbol;Acc:14632]
ADAMTSL3	ADAMTS-like 3 [Source:HGNC Symbol;Acc:14633]
ADAMTSL4	ADAMTS-like 4 [Source:HGNC Symbol;Acc:19706]
ADC	arginine decarboxylase [Source:HGNC Symbol;Acc:29957]
ADCK3	aarF domain containing kinase 3 [Source:HGNC Symbol;Acc:16812]
ADCK4	aarF domain containing kinase 4 [Source:HGNC Symbol;Acc:19041]
ADCY1	adenylate cyclase 1 (brain) [Source:HGNC Symbol;Acc:232]
ADCY10	NA
ADCY2	NA
ADCY5	adenylate cyclase 5 [Source:HGNC Symbol;Acc:236]
ADCY6	NA
ADCY9	NA
ADCYAP1	adenylate cyclase activating polypeptide 1 (pituitary) [Source:HGNC Symbol;Acc:241]
ADCYAP1R1	adenylate cyclase activating polypeptide 1 (pituitary) receptor type I [Source:HGNC Symbol;Acc:242]
ADD1	NA
ADGRB1	NA
ADGRG3	NA
ADGRL3	NA
ADGRV1	NA
ADH1A	alcohol dehydrogenase 1A (class I), alpha polypeptide [Source:HGNC Symbol;Acc:249]
ADH1B	alcohol dehydrogenase 1B (class I), beta polypeptide [Source:HGNC Symbol;Acc:250]
ADH1C	alcohol dehydrogenase 1C (class I), gamma polypeptide [Source:HGNC Symbol;Acc:251]
ADH4	alcohol dehydrogenase 4 (class II), pi polypeptide [Source:HGNC Symbol;Acc:252]
ADH5	alcohol dehydrogenase 5 (class III), chi polypeptide [Source:HGNC Symbol;Acc:253]
ADH6	alcohol dehydrogenase 6 (class V) [Source:HGNC Symbol;Acc:255]
ADH7	alcohol dehydrogenase 7 (class IV), mu or sigma polypeptide [Source:HGNC Symbol;Acc:256]
ADHFE1	alcohol dehydrogenase, iron containing, 1 [Source:HGNC Symbol;Acc:16354]
ADIPOQ	adiponectin, C1Q and collagen domain containing [Source:HGNC Symbol;Acc:13633]
ADK	adenosine kinase [Source:HGNC Symbol;Acc:257]
ADM	adrenomedullin [Source:HGNC Symbol;Acc:259]
ADM2	adrenomedullin 2 [Source:HGNC Symbol;Acc:28898]
ADO	NA
ADORA1	adenosine A1 receptor [Source:HGNC Symbol;Acc:262]
ADORA2A	adenosine A2a receptor [Source:HGNC Symbol;Acc:263]
ADORA2A-AS1	NA
ADORA2B	adenosine A2b receptor [Source:HGNC Symbol;Acc:264]
ADORA3	adenosine A3 receptor [Source:HGNC Symbol;Acc:268]
ADRA1A	adrenoceptor alpha 1A [Source:HGNC Symbol;Acc:277]
ADRA1B	adrenoceptor alpha 1B [Source:HGNC Symbol;Acc:278]
ADRA1D	adrenoceptor alpha 1D [Source:HGNC Symbol;Acc:280]
ADRA2A	adrenoceptor alpha 2A [Source:HGNC Symbol;Acc:281]
ADRA2B	adrenoceptor alpha 2B [Source:HGNC Symbol;Acc:282]
ADRA2C	adrenoceptor alpha 2C [Source:HGNC Symbol;Acc:283]
ADRB1	adrenoceptor beta 1 [Source:HGNC Symbol;Acc:285]
ADRB2	adrenoceptor beta 2, surface [Source:HGNC Symbol;Acc:286]
ADRB3	adrenoceptor beta 3 [Source:HGNC Symbol;Acc:288]
ADRBK1	adrenergic, beta, receptor kinase 1 [Source:HGNC Symbol;Acc:289]
ADRBK2	adrenergic, beta, receptor kinase 2 [Source:HGNC Symbol;Acc:290]
ADRM1	NA
ADSS2	NA
AEBP1	AE binding protein 1 [Source:HGNC Symbol;Acc:303]
AFM	afamin [Source:HGNC Symbol;Acc:316]
AFP	alpha-fetoprotein [Source:HGNC Symbol;Acc:317]
AGA	aspartylglucosaminidase [Source:HGNC Symbol;Acc:318]
AGBL4	NA
AGER	advanced glycosylation end product-specific receptor [Source:HGNC Symbol;Acc:320]
AGGF1	angiogenic factor with G patch and FHA domains 1 [Source:HGNC Symbol;Acc:24684]
AGPAT2	1-acylglycerol-3-phosphate O-acyltransferase 2 [Source:HGNC Symbol;Acc:325]
AGR2	anterior gradient 2 [Source:HGNC Symbol;Acc:328]
AGR3	anterior gradient 3 [Source:HGNC Symbol;Acc:24167]
AGRN	agrin [Source:HGNC Symbol;Acc:329]
AGRP	agouti related protein homolog (mouse) [Source:HGNC Symbol;Acc:330]
AGT	angiotensinogen (serpin peptidase inhibitor, clade A, member 8) [Source:HGNC Symbol;Acc:333]
AGTR1	angiotensin II receptor, type 1 [Source:HGNC Symbol;Acc:336]
AGTR2	angiotensin II receptor, type 2 [Source:HGNC Symbol;Acc:338]
AHCY	adenosylhomocysteinase [Source:HGNC Symbol;Acc:343]
AHR	aryl hydrocarbon receptor [Source:HGNC Symbol;Acc:348]
AHRR	NA
AHSG	alpha-2-HS-glycoprotein [Source:HGNC Symbol;Acc:349]
AICDA	NA
AIFM1	NA
AIMP1	aminoacyl tRNA synthetase complex-interacting multifunctional protein 1 [Source:HGNC Symbol;Acc:10648]
AIP	NA
AK2	NA
AK4	NA
AKAP13	NA
AKR1A1	aldo-keto reductase family 1, member A1 (aldehyde reductase) [Source:HGNC Symbol;Acc:380]
AKR1B1	aldo-keto reductase family 1, member B1 (aldose reductase) [Source:HGNC Symbol;Acc:381]
AKR1B10	aldo-keto reductase family 1, member B10 (aldose reductase) [Source:HGNC Symbol;Acc:382]
AKR1C1	aldo-keto reductase family 1, member C1 [Source:HGNC Symbol;Acc:384]
AKR1C2	aldo-keto reductase family 1, member C2 [Source:HGNC Symbol;Acc:385]
AKR1C3	aldo-keto reductase family 1, member C3 [Source:HGNC Symbol;Acc:386]
AKR1C4	NA
AKR1D1	NA
AKR7A2	NA
AKT1	v-akt murine thymoma viral oncogene homolog 1 [Source:HGNC Symbol;Acc:391]
AKT1S1	AKT1 substrate 1 (proline-rich) [Source:HGNC Symbol;Acc:28426]
AKT2	v-akt murine thymoma viral oncogene homolog 2 [Source:HGNC Symbol;Acc:392]
AKT3	v-akt murine thymoma viral oncogene homolog 3 [Source:HGNC Symbol;Acc:393]
ALAD	NA
ALB	albumin [Source:HGNC Symbol;Acc:399]
ALCAM	activated leukocyte cell adhesion molecule [Source:HGNC Symbol;Acc:400]
ALDH16A1	aldehyde dehydrogenase 16 family, member A1 [Source:HGNC Symbol;Acc:28114]
ALDH1A1	aldehyde dehydrogenase 1 family, member A1 [Source:HGNC Symbol;Acc:402]
ALDH1A2	aldehyde dehydrogenase 1 family, member A2 [Source:HGNC Symbol;Acc:15472]
ALDH1A3	aldehyde dehydrogenase 1 family, member A3 [Source:HGNC Symbol;Acc:409]
ALDH1B1	aldehyde dehydrogenase 1 family, member B1 [Source:HGNC Symbol;Acc:407]
ALDH1L1	aldehyde dehydrogenase 1 family, member L1 [Source:HGNC Symbol;Acc:3978]
ALDH1L2	aldehyde dehydrogenase 1 family, member L2 [Source:HGNC Symbol;Acc:26777]
ALDH2	aldehyde dehydrogenase 2 family (mitochondrial) [Source:HGNC Symbol;Acc:404]
ALDH3A1	aldehyde dehydrogenase 3 family, member A1 [Source:HGNC Symbol;Acc:405]
ALDH3A2	aldehyde dehydrogenase 3 family, member A2 [Source:HGNC Symbol;Acc:403]
ALDH3B1	aldehyde dehydrogenase 3 family, member B1 [Source:HGNC Symbol;Acc:410]
ALDH3B2	aldehyde dehydrogenase 3 family, member B2 [Source:HGNC Symbol;Acc:411]
ALDH4A1	aldehyde dehydrogenase 4 family, member A1 [Source:HGNC Symbol;Acc:406]
ALDH5A1	aldehyde dehydrogenase 5 family, member A1 [Source:HGNC Symbol;Acc:408]
ALDH6A1	aldehyde dehydrogenase 6 family, member A1 [Source:HGNC Symbol;Acc:7179]
ALDH7A1	aldehyde dehydrogenase 7 family, member A1 [Source:HGNC Symbol;Acc:877]
ALDH8A1	aldehyde dehydrogenase 8 family, member A1 [Source:HGNC Symbol;Acc:15471]
ALDH9A1	aldehyde dehydrogenase 9 family, member A1 [Source:HGNC Symbol;Acc:412]
ALDOA	aldolase A, fructose-bisphosphate [Source:HGNC Symbol;Acc:414]
ALG10	NA
ALK	anaplastic lymphoma receptor tyrosine kinase [Source:HGNC Symbol;Acc:427]
ALOX12	arachidonate 12-lipoxygenase [Source:HGNC Symbol;Acc:429]
ALOX12B	arachidonate 12-lipoxygenase, 12R type [Source:HGNC Symbol;Acc:430]
ALOX15	arachidonate 15-lipoxygenase [Source:HGNC Symbol;Acc:433]
ALOX15B	arachidonate 15-lipoxygenase, type B [Source:HGNC Symbol;Acc:434]
ALOX5	arachidonate 5-lipoxygenase [Source:HGNC Symbol;Acc:435]
ALOX5AP	arachidonate 5-lipoxygenase-activating protein [Source:HGNC Symbol;Acc:436]
ALOXE3	arachidonate lipoxygenase 3 [Source:HGNC Symbol;Acc:13743]
ALPG	NA
ALPI	alkaline phosphatase, intestinal [Source:HGNC Symbol;Acc:437]
ALPL	alkaline phosphatase, liver/bone/kidney [Source:HGNC Symbol;Acc:438]
ALPP	alkaline phosphatase, placental [Source:HGNC Symbol;Acc:439]
ALPPL2	alkaline phosphatase, placental-like 2 [Source:HGNC Symbol;Acc:441]
AMACR	NA
AMBN	ameloblastin (enamel matrix protein) [Source:HGNC Symbol;Acc:452]
AMBP	alpha-1-microglobulin/bikunin precursor [Source:HGNC Symbol;Acc:453]
AMD1	adenosylmethionine decarboxylase 1 [Source:HGNC Symbol;Acc:457]
AMELX	amelogenin, X-linked [Source:HGNC Symbol;Acc:461]
AMELY	amelogenin, Y-linked [Source:HGNC Symbol;Acc:462]
AMH	anti-Mullerian hormone [Source:HGNC Symbol;Acc:464]
AMHR2	anti-Mullerian hormone receptor, type II [Source:HGNC Symbol;Acc:465]
AMICA1	adhesion molecule, interacts with CXADR antigen 1 [Source:HGNC Symbol;Acc:19084]
AMOT	angiomotin [Source:HGNC Symbol;Acc:17810]
AMPD1	adenosine monophosphate deaminase 1 [Source:HGNC Symbol;Acc:468]
AMPD2	adenosine monophosphate deaminase 2 [Source:HGNC Symbol;Acc:469]
AMPD3	adenosine monophosphate deaminase 3 [Source:HGNC Symbol;Acc:470]
AMTN	amelotin [Source:HGNC Symbol;Acc:33188]
AMY1A	amylase, alpha 1A (salivary) [Source:HGNC Symbol;Acc:474]
AMY1B	amylase, alpha 1B (salivary) [Source:HGNC Symbol;Acc:475]
AMY1C	amylase, alpha 1C (salivary) [Source:HGNC Symbol;Acc:476]
AMY2A	amylase, alpha 2A (pancreatic) [Source:HGNC Symbol;Acc:477]
AMY2B	amylase, alpha 2B (pancreatic) [Source:HGNC Symbol;Acc:478]
ANG	angiogenin, ribonuclease, RNase A family, 5 [Source:HGNC Symbol;Acc:483]
ANGPT1	angiopoietin 1 [Source:HGNC Symbol;Acc:484]
ANGPT2	angiopoietin 2 [Source:HGNC Symbol;Acc:485]
ANGPT4	angiopoietin 4 [Source:HGNC Symbol;Acc:487]
ANGPTL1	angiopoietin-like 1 [Source:HGNC Symbol;Acc:489]
ANGPTL2	angiopoietin-like 2 [Source:HGNC Symbol;Acc:490]
ANGPTL3	angiopoietin-like 3 [Source:HGNC Symbol;Acc:491]
ANGPTL4	angiopoietin-like 4 [Source:HGNC Symbol;Acc:16039]
ANGPTL6	angiopoietin-like 6 [Source:HGNC Symbol;Acc:23140]
ANGPTL7	angiopoietin-like 7 [Source:HGNC Symbol;Acc:24078]
ANKFN1	NA
ANKK1	ankyrin repeat and kinase domain containing 1 [Source:HGNC Symbol;Acc:21027]
ANKRD30B	NA
ANKS1B	NA
ANO1	NA
ANO2	NA
ANPEP	alanyl (membrane) aminopeptidase [Source:HGNC Symbol;Acc:500]
ANTXR2	anthrax toxin receptor 2 [Source:HGNC Symbol;Acc:21732]
ANXA1	annexin A1 [Source:HGNC Symbol;Acc:533]
ANXA2	annexin A2 [Source:HGNC Symbol;Acc:537]
ANXA5	NA
AOAH	acyloxyacyl hydrolase (neutrophil) [Source:HGNC Symbol;Acc:548]
AOC1	amine oxidase, copper containing 1 [Source:HGNC Symbol;Acc:80]
AOC2	amine oxidase, copper containing 2 (retina-specific) [Source:HGNC Symbol;Acc:549]
AOC3	amine oxidase, copper containing 3 [Source:HGNC Symbol;Acc:550]
AOPEP	NA
AOX1	aldehyde oxidase 1 [Source:HGNC Symbol;Acc:553]
APAF1	apoptotic peptidase activating factor 1 [Source:HGNC Symbol;Acc:576]
APBA1	NA
APBB1	NA
APC	NA
APCS	amyloid P component, serum [Source:HGNC Symbol;Acc:584]
APEH	NA
APEX1	APEX nuclease (multifunctional DNA repair enzyme) 1 [Source:HGNC Symbol;Acc:587]
APH1A	APH1A gamma secretase subunit [Source:HGNC Symbol;Acc:29509]
APH1B	APH1B gamma secretase subunit [Source:HGNC Symbol;Acc:24080]
APLF	NA
APLN	apelin [Source:HGNC Symbol;Acc:16665]
APLNR	apelin receptor [Source:HGNC Symbol;Acc:339]
APLP1	amyloid beta (A4) precursor-like protein 1 [Source:HGNC Symbol;Acc:597]
APOA1	apolipoprotein A-I [Source:HGNC Symbol;Acc:600]
APOA1BP	apolipoprotein A-I binding protein [Source:HGNC Symbol;Acc:18453]
APOA2	apolipoprotein A-II [Source:HGNC Symbol;Acc:601]
APOA4	apolipoprotein A-IV [Source:HGNC Symbol;Acc:602]
APOA5	apolipoprotein A-V [Source:HGNC Symbol;Acc:17288]
APOB	apolipoprotein B [Source:HGNC Symbol;Acc:603]
APOBEC3A	apolipoprotein B mRNA editing enzyme, catalytic polypeptide-like 3A [Source:HGNC Symbol;Acc:17343]
APOBEC3B	NA
APOBEC3F	NA
APOBEC3G	apolipoprotein B mRNA editing enzyme, catalytic polypeptide-like 3G [Source:HGNC Symbol;Acc:17357]
APOC1	apolipoprotein C-I [Source:HGNC Symbol;Acc:607]
APOC2	apolipoprotein C-II [Source:HGNC Symbol;Acc:609]
APOC3	apolipoprotein C-III [Source:HGNC Symbol;Acc:610]
APOC4-APOC2	APOC4-APOC2 readthrough (NMD candidate) [Source:HGNC Symbol;Acc:44426]
APOD	apolipoprotein D [Source:HGNC Symbol;Acc:612]
APOE	apolipoprotein E [Source:HGNC Symbol;Acc:613]
APOF	apolipoprotein F [Source:HGNC Symbol;Acc:615]
APOH	apolipoprotein H (beta-2-glycoprotein I) [Source:HGNC Symbol;Acc:616]
APOL1	apolipoprotein L, 1 [Source:HGNC Symbol;Acc:618]
APOM	apolipoprotein M [Source:HGNC Symbol;Acc:13916]
APOO	apolipoprotein O [Source:HGNC Symbol;Acc:28727]
APP	amyloid beta (A4) precursor protein [Source:HGNC Symbol;Acc:620]
APRT	NA
AQP1	aquaporin 1 (Colton blood group) [Source:HGNC Symbol;Acc:633]
AQP10	NA
AQP2	NA
AQP3	NA
AQP4	aquaporin 4 [Source:HGNC Symbol;Acc:637]
AQP5	NA
AQP6	NA
AQP7	NA
AQP8	NA
AQP9	NA
AR	androgen receptor [Source:HGNC Symbol;Acc:644]
ARAF	v-raf murine sarcoma 3611 viral oncogene homolog [Source:HGNC Symbol;Acc:646]
ARAP2	NA
AREG	amphiregulin [Source:HGNC Symbol;Acc:651]
AREGB	amphiregulin B [Source:HGNC Symbol;Acc:34509]
ARF6	NA
ARG1	NA
ARG2	NA
ARHGAP12	NA
ARHGEF28	NA
ARID1A	NA
ARID5B	NA
ARMS2	NA
ARNT	aryl hydrocarbon receptor nuclear translocator [Source:HGNC Symbol;Acc:700]
ARRB1	NA
ARRB2	NA
ARSA	arylsulfatase A [Source:HGNC Symbol;Acc:713]
ARSB	NA
ARSG	arylsulfatase G [Source:HGNC Symbol;Acc:24102]
ARSI	arylsulfatase family, member I [Source:HGNC Symbol;Acc:32521]
ART1	ADP-ribosyltransferase 1 [Source:HGNC Symbol;Acc:723]
ART4	ADP-ribosyltransferase 4 (Dombrock blood group) [Source:HGNC Symbol;Acc:726]
ARTN	artemin [Source:HGNC Symbol;Acc:727]
ASGR1	asialoglycoprotein receptor 1 [Source:HGNC Symbol;Acc:742]
ASIC1	acid-sensing (proton-gated) ion channel 1 [Source:HGNC Symbol;Acc:100]
ASIC2	acid-sensing (proton-gated) ion channel 2 [Source:HGNC Symbol;Acc:99]
ASIC3	acid-sensing (proton-gated) ion channel 3 [Source:HGNC Symbol;Acc:101]
ASIC4	NA
ASIC5	acid-sensing (proton-gated) ion channel family member 5 [Source:HGNC Symbol;Acc:17537]
ASIP	agouti signaling protein [Source:HGNC Symbol;Acc:745]
ASL	NA
ASNS	NA
ASPG	NA
ASPH	NA
ASPN	asporin [Source:HGNC Symbol;Acc:14872]
ASS1	NA
ASXL1	NA
ATAD2	NA
ATAD2B	NA
ATAD5	NA
ATAT1	NA
ATF1	activating transcription factor 1 [Source:HGNC Symbol;Acc:783]
ATF2	NA
ATF3	NA
ATF4	NA
ATG16L1	NA
ATG4B	autophagy related 4B, cysteine peptidase [Source:HGNC Symbol;Acc:20790]
ATG4C	autophagy related 4C, cysteine peptidase [Source:HGNC Symbol;Acc:16040]
ATG5	NA
ATIC	5-aminoimidazole-4-carboxamide ribonucleotide formyltransferase/IMP cyclohydrolase [Source:HGNC Symbol;Acc:794]
ATM	ataxia telangiectasia mutated [Source:HGNC Symbol;Acc:795]
ATP10A	NA
ATP12A	ATPase, H+/K+ transporting, nongastric, alpha polypeptide [Source:HGNC Symbol;Acc:13816]
ATP1A1	ATPase, Na+/K+ transporting, alpha 1 polypeptide [Source:HGNC Symbol;Acc:799]
ATP1A2	ATPase, Na+/K+ transporting, alpha 2 polypeptide [Source:HGNC Symbol;Acc:800]
ATP1A3	ATPase, Na+/K+ transporting, alpha 3 polypeptide [Source:HGNC Symbol;Acc:801]
ATP1A4	ATPase, Na+/K+ transporting, alpha 4 polypeptide [Source:HGNC Symbol;Acc:14073]
ATP1B1	ATPase, Na+/K+ transporting, beta 1 polypeptide [Source:HGNC Symbol;Acc:804]
ATP1B2	ATPase, Na+/K+ transporting, beta 2 polypeptide [Source:HGNC Symbol;Acc:805]
ATP1B3	ATPase, Na+/K+ transporting, beta 3 polypeptide [Source:HGNC Symbol;Acc:806]
ATP2A1	ATPase, Ca++ transporting, cardiac muscle, fast twitch 1 [Source:HGNC Symbol;Acc:811]
ATP2A2	ATPase, Ca++ transporting, cardiac muscle, slow twitch 2 [Source:HGNC Symbol;Acc:812]
ATP2A3	ATPase, Ca++ transporting, ubiquitous [Source:HGNC Symbol;Acc:813]
ATP2B1	NA
ATP2B2	ATPase, Ca++ transporting, plasma membrane 2 [Source:HGNC Symbol;Acc:815]
ATP2B3	ATPase, Ca++ transporting, plasma membrane 3 [Source:HGNC Symbol;Acc:816]
ATP2B4	ATPase, Ca++ transporting, plasma membrane 4 [Source:HGNC Symbol;Acc:817]
ATP2C1	ATPase, Ca++ transporting, type 2C, member 1 [Source:HGNC Symbol;Acc:13211]
ATP2C2	ATPase, Ca++ transporting, type 2C, member 2 [Source:HGNC Symbol;Acc:29103]
ATP4A	ATPase, H+/K+ exchanging, alpha polypeptide [Source:HGNC Symbol;Acc:819]
ATP4B	ATPase, H+/K+ exchanging, beta polypeptide [Source:HGNC Symbol;Acc:820]
ATP5F1D	NA
ATP5F1E	NA
ATP6AP2	ATPase, H+ transporting, lysosomal accessory protein 2 [Source:HGNC Symbol;Acc:18305]
ATP6V1B1	ATPase, H+ transporting, lysosomal 56/58kDa, V1 subunit B1 [Source:HGNC Symbol;Acc:853]
ATP6V1B2	NA
ATP7A	ATPase, Cu++ transporting, alpha polypeptide [Source:HGNC Symbol;Acc:869]
ATP7B	ATPase, Cu++ transporting, beta polypeptide [Source:HGNC Symbol;Acc:870]
ATR	ataxia telangiectasia and Rad3 related [Source:HGNC Symbol;Acc:882]
ATRAID	all-trans retinoic acid-induced differentiation factor [Source:HGNC Symbol;Acc:24090]
ATRN	attractin [Source:HGNC Symbol;Acc:885]
ATRX	NA
ATXN1L	NA
ATXN2	NA
AURKA	aurora kinase A [Source:HGNC Symbol;Acc:11393]
AURKAIP1	aurora kinase A interacting protein 1 [Source:HGNC Symbol;Acc:24114]
AURKB	aurora kinase B [Source:HGNC Symbol;Acc:11390]
AURKC	aurora kinase C [Source:HGNC Symbol;Acc:11391]
AVP	arginine vasopressin [Source:HGNC Symbol;Acc:894]
AVPR1A	arginine vasopressin receptor 1A [Source:HGNC Symbol;Acc:895]
AVPR1B	arginine vasopressin receptor 1B [Source:HGNC Symbol;Acc:896]
AVPR2	arginine vasopressin receptor 2 [Source:HGNC Symbol;Acc:897]
AXIN1	NA
AXIN2	axin 2 [Source:HGNC Symbol;Acc:904]
AXL	AXL receptor tyrosine kinase [Source:HGNC Symbol;Acc:905]
AZGP1	alpha-2-glycoprotein 1, zinc-binding [Source:HGNC Symbol;Acc:910]
AZIN1	antizyme inhibitor 1 [Source:HGNC Symbol;Acc:16432]
AZU1	azurocidin 1 [Source:HGNC Symbol;Acc:913]
B2M	beta-2-microglobulin [Source:HGNC Symbol;Acc:914]
B3GAT1	NA
B4GALNT1	NA
B4GALT1	UDP-Gal:betaGlcNAc beta 1,4- galactosyltransferase, polypeptide 1 [Source:HGNC Symbol;Acc:924]
B4GALT2	NA
BACE1	beta-site APP-cleaving enzyme 1 [Source:HGNC Symbol;Acc:933]
BACE2	beta-site APP-cleaving enzyme 2 [Source:HGNC Symbol;Acc:934]
BACH1	NA
BAD	BCL2-associated agonist of cell death [Source:HGNC Symbol;Acc:936]
BAG6	NA
BAK1	NA
BAMBI	BMP and activin membrane-bound inhibitor [Source:HGNC Symbol;Acc:30251]
BAP1	NA
BARD1	NA
BAX	NA
BAZ2A	NA
BAZ2B	NA
BBOX1	NA
BCAM	basal cell adhesion molecule (Lutheran blood group) [Source:HGNC Symbol;Acc:6722]
BCAN	brevican [Source:HGNC Symbol;Acc:23059]
BCAR1	NA
BCAR3	NA
BCAT1	branched chain amino-acid transaminase 1, cytosolic [Source:HGNC Symbol;Acc:976]
BCAT2	NA
BCHE	butyrylcholinesterase [Source:HGNC Symbol;Acc:983]
BCL2	B-cell CLL/lymphoma 2 [Source:HGNC Symbol;Acc:990]
BCL2A1	BCL2-related protein A1 [Source:HGNC Symbol;Acc:991]
BCL2L1	BCL2-like 1 [Source:HGNC Symbol;Acc:992]
BCL2L10	BCL2-like 10 (apoptosis facilitator) [Source:HGNC Symbol;Acc:993]
BCL2L11	NA
BCL2L2	BCL2-like 2 [Source:HGNC Symbol;Acc:995]
BCL2L2-PABPN1	BCL2L2-PABPN1 readthrough [Source:HGNC Symbol;Acc:42959]
BCL6	NA
BCOR	NA
BCORL1	NA
BCR	breakpoint cluster region [Source:HGNC Symbol;Acc:1014]
BDKRB1	bradykinin receptor B1 [Source:HGNC Symbol;Acc:1029]
BDKRB2	bradykinin receptor B2 [Source:HGNC Symbol;Acc:1030]
BDNF	brain-derived neurotrophic factor [Source:HGNC Symbol;Acc:1033]
BDNF-AS	NA
BGLAP	bone gamma-carboxyglutamate (gla) protein [Source:HGNC Symbol;Acc:1043]
BGN	biglycan [Source:HGNC Symbol;Acc:1044]
BHLHE40	NA
BHMT	betaine--homocysteine S-methyltransferase [Source:HGNC Symbol;Acc:1047]
BHMT2	betaine--homocysteine S-methyltransferase 2 [Source:HGNC Symbol;Acc:1048]
BICD1	bicaudal D homolog 1 (Drosophila) [Source:HGNC Symbol;Acc:1049]
BIRC2	baculoviral IAP repeat containing 2 [Source:HGNC Symbol;Acc:590]
BIRC3	baculoviral IAP repeat containing 3 [Source:HGNC Symbol;Acc:591]
BIRC5	baculoviral IAP repeat containing 5 [Source:HGNC Symbol;Acc:593]
BIRC7	NA
BIRC8	baculoviral IAP repeat containing 8 [Source:HGNC Symbol;Acc:14878]
BLK	B lymphoid tyrosine kinase [Source:HGNC Symbol;Acc:1057]
BLM	Bloom syndrome, RecQ helicase-like [Source:HGNC Symbol;Acc:1058]
BLVRA	NA
BLVRB	NA
BMP1	bone morphogenetic protein 1 [Source:HGNC Symbol;Acc:1067]
BMP10	bone morphogenetic protein 10 [Source:HGNC Symbol;Acc:20869]
BMP15	bone morphogenetic protein 15 [Source:HGNC Symbol;Acc:1068]
BMP2	bone morphogenetic protein 2 [Source:HGNC Symbol;Acc:1069]
BMP2K	BMP2 inducible kinase [Source:HGNC Symbol;Acc:18041]
BMP3	bone morphogenetic protein 3 [Source:HGNC Symbol;Acc:1070]
BMP4	bone morphogenetic protein 4 [Source:HGNC Symbol;Acc:1071]
BMP5	bone morphogenetic protein 5 [Source:HGNC Symbol;Acc:1072]
BMP6	bone morphogenetic protein 6 [Source:HGNC Symbol;Acc:1073]
BMP7	bone morphogenetic protein 7 [Source:HGNC Symbol;Acc:1074]
BMP8A	bone morphogenetic protein 8a [Source:HGNC Symbol;Acc:21650]
BMP8B	bone morphogenetic protein 8b [Source:HGNC Symbol;Acc:1075]
BMPER	BMP binding endothelial regulator [Source:HGNC Symbol;Acc:24154]
BMPR1A	bone morphogenetic protein receptor, type IA [Source:HGNC Symbol;Acc:1076]
BMPR1B	bone morphogenetic protein receptor, type IB [Source:HGNC Symbol;Acc:1077]
BMPR2	bone morphogenetic protein receptor, type II (serine/threonine kinase) [Source:HGNC Symbol;Acc:1078]
BMX	BMX non-receptor tyrosine kinase [Source:HGNC Symbol;Acc:1079]
BOC	BOC cell adhesion associated, oncogene regulated [Source:HGNC Symbol;Acc:17173]
BOLA1	bolA family member 1 [Source:HGNC Symbol;Acc:24263]
BOLA3	bolA family member 3 [Source:HGNC Symbol;Acc:24415]
BPHL	biphenyl hydrolase-like (serine hydrolase) [Source:HGNC Symbol;Acc:1094]
BPI	bactericidal/permeability-increasing protein [Source:HGNC Symbol;Acc:1095]
BPIFA1	BPI fold containing family A, member 1 [Source:HGNC Symbol;Acc:15749]
BPIFA2	BPI fold containing family A, member 2 [Source:HGNC Symbol;Acc:16203]
BPIFB1	BPI fold containing family B, member 1 [Source:HGNC Symbol;Acc:16108]
BPIFB2	BPI fold containing family B, member 2 [Source:HGNC Symbol;Acc:16177]
BPIFB3	BPI fold containing family B, member 3 [Source:HGNC Symbol;Acc:16178]
BPIFB4	BPI fold containing family B, member 4 [Source:HGNC Symbol;Acc:16179]
BPIFB6	BPI fold containing family B, member 6 [Source:HGNC Symbol;Acc:16504]
BPIFC	BPI fold containing family C [Source:HGNC Symbol;Acc:16503]
BPNT1	3'(2'), 5'-bisphosphate nucleotidase 1 [Source:HGNC Symbol;Acc:1096]
BPTF	NA
BRAF	v-raf murine sarcoma viral oncogene homolog B [Source:HGNC Symbol;Acc:1097]
BRCA1	breast cancer 1, early onset [Source:HGNC Symbol;Acc:1100]
BRCA2	NA
BRD1	NA
BRD2	bromodomain containing 2 [Source:HGNC Symbol;Acc:1103]
BRD3	bromodomain containing 3 [Source:HGNC Symbol;Acc:1104]
BRD4	bromodomain containing 4 [Source:HGNC Symbol;Acc:13575]
BRD7	NA
BRD9	NA
BRDT	bromodomain, testis-specific [Source:HGNC Symbol;Acc:1105]
BRPF1	NA
BRPF3	bromodomain and PHD finger containing, 3 [Source:HGNC Symbol;Acc:14256]
BRS3	bombesin-like receptor 3 [Source:HGNC Symbol;Acc:1113]
BRSK1	BR serine/threonine kinase 1 [Source:HGNC Symbol;Acc:18994]
BRSK2	BR serine/threonine kinase 2 [Source:HGNC Symbol;Acc:11405]
BSG	basigin (Ok blood group) [Source:HGNC Symbol;Acc:1116]
BSPH1	binder of sperm protein homolog 1 [Source:HGNC Symbol;Acc:33906]
BST1	bone marrow stromal cell antigen 1 [Source:HGNC Symbol;Acc:1118]
BST2	bone marrow stromal cell antigen 2 [Source:HGNC Symbol;Acc:1119]
BTC	betacellulin [Source:HGNC Symbol;Acc:1121]
BTD	biotinidase [Source:HGNC Symbol;Acc:1122]
BTF3P11	NA
BTK	Bruton agammaglobulinemia tyrosine kinase [Source:HGNC Symbol;Acc:1133]
BTLA	B and T lymphocyte associated [Source:HGNC Symbol;Acc:21087]
BTN1A1	butyrophilin, subfamily 1, member A1 [Source:HGNC Symbol;Acc:1135]
BTN3A1	butyrophilin, subfamily 3, member A1 [Source:HGNC Symbol;Acc:1138]
BTN3A2	butyrophilin, subfamily 3, member A2 [Source:HGNC Symbol;Acc:1139]
BTN3A3	butyrophilin, subfamily 3, member A3 [Source:HGNC Symbol;Acc:1140]
BTNL8	butyrophilin-like 8 [Source:HGNC Symbol;Acc:26131]
BUB1	BUB1 mitotic checkpoint serine/threonine kinase [Source:HGNC Symbol;Acc:1148]
BUB1B	BUB1 mitotic checkpoint serine/threonine kinase B [Source:HGNC Symbol;Acc:1149]
C10orf54	chromosome 10 open reading frame 54 [Source:HGNC Symbol;Acc:30085]
C10ORF67	NA
C11ORF65	NA
C11orf83	chromosome 11 open reading frame 83 [Source:HGNC Symbol;Acc:34399]
C12orf39	chromosome 12 open reading frame 39 [Source:HGNC Symbol;Acc:28139]
C16orf89	chromosome 16 open reading frame 89 [Source:HGNC Symbol;Acc:28687]
C17orf72	chromosome 17 open reading frame 72 [Source:HGNC Symbol;Acc:25673]
C17orf99	chromosome 17 open reading frame 99 [Source:HGNC Symbol;Acc:34490]
C19orf10	chromosome 19 open reading frame 10 [Source:HGNC Symbol;Acc:16948]
C1QA	complement component 1, q subcomponent, A chain [Source:HGNC Symbol;Acc:1241]
C1QB	complement component 1, q subcomponent, B chain [Source:HGNC Symbol;Acc:1242]
C1QC	complement component 1, q subcomponent, C chain [Source:HGNC Symbol;Acc:1245]
C1QL1	complement component 1, q subcomponent-like 1 [Source:HGNC Symbol;Acc:24182]
C1QL2	complement component 1, q subcomponent-like 2 [Source:HGNC Symbol;Acc:24181]
C1QTNF5	C1q and tumor necrosis factor related protein 5 [Source:HGNC Symbol;Acc:14344]
C1QTNF6	C1q and tumor necrosis factor related protein 6 [Source:HGNC Symbol;Acc:14343]
C1QTNF8	C1q and tumor necrosis factor related protein 8 [Source:HGNC Symbol;Acc:31374]
C1QTNF9	C1q and tumor necrosis factor related protein 9 [Source:HGNC Symbol;Acc:28732]
C1QTNF9B	C1q and tumor necrosis factor related protein 9B [Source:HGNC Symbol;Acc:34072]
C1R	complement component 1, r subcomponent [Source:HGNC Symbol;Acc:1246]
C1RL	complement component 1, r subcomponent-like [Source:HGNC Symbol;Acc:21265]
C1S	complement component 1, s subcomponent [Source:HGNC Symbol;Acc:1247]
C2	complement component 2 [Source:HGNC Symbol;Acc:1248]
C2orf40	chromosome 2 open reading frame 40 [Source:HGNC Symbol;Acc:24642]
C3	complement component 3 [Source:HGNC Symbol;Acc:1318]
C3AR1	complement component 3a receptor 1 [Source:HGNC Symbol;Acc:1319]
C4A	complement component 4A (Rodgers blood group) [Source:HGNC Symbol;Acc:1323]
C4B	complement component 4B (Chido blood group) [Source:HGNC Symbol;Acc:1324]
C4BPA	complement component 4 binding protein, alpha [Source:HGNC Symbol;Acc:1325]
C4BPB	complement component 4 binding protein, beta [Source:HGNC Symbol;Acc:1328]
C5	complement component 5 [Source:HGNC Symbol;Acc:1331]
C5AR1	complement component 5a receptor 1 [Source:HGNC Symbol;Acc:1338]
C5AR2	complement component 5a receptor 2 [Source:HGNC Symbol;Acc:4527]
C6	complement component 6 [Source:HGNC Symbol;Acc:1339]
C6orf120	chromosome 6 open reading frame 120 [Source:HGNC Symbol;Acc:21247]
C6orf15	chromosome 6 open reading frame 15 [Source:HGNC Symbol;Acc:13927]
C6orf25	chromosome 6 open reading frame 25 [Source:HGNC Symbol;Acc:13937]
C7	complement component 7 [Source:HGNC Symbol;Acc:1346]
C8A	complement component 8, alpha polypeptide [Source:HGNC Symbol;Acc:1352]
C8B	complement component 8, beta polypeptide [Source:HGNC Symbol;Acc:1353]
C8G	complement component 8, gamma polypeptide [Source:HGNC Symbol;Acc:1354]
C8ORF34	NA
C8orf44-SGK3	C8orf44-SGK3 readthrough [Source:HGNC Symbol;Acc:48354]
C9	complement component 9 [Source:HGNC Symbol;Acc:1358]
C9ORF72	NA
C9orf96	chromosome 9 open reading frame 96 [Source:HGNC Symbol;Acc:28669]
CA1	carbonic anhydrase I [Source:HGNC Symbol;Acc:1368]
CA10	carbonic anhydrase X [Source:HGNC Symbol;Acc:1369]
CA11	carbonic anhydrase XI [Source:HGNC Symbol;Acc:1370]
CA12	carbonic anhydrase XII [Source:HGNC Symbol;Acc:1371]
CA13	carbonic anhydrase XIII [Source:HGNC Symbol;Acc:14914]
CA14	carbonic anhydrase XIV [Source:HGNC Symbol;Acc:1372]
CA2	carbonic anhydrase II [Source:HGNC Symbol;Acc:1373]
CA3	carbonic anhydrase III, muscle specific [Source:HGNC Symbol;Acc:1374]
CA4	carbonic anhydrase IV [Source:HGNC Symbol;Acc:1375]
CA5A	carbonic anhydrase VA, mitochondrial [Source:HGNC Symbol;Acc:1377]
CA5B	carbonic anhydrase VB, mitochondrial [Source:HGNC Symbol;Acc:1378]
CA6	carbonic anhydrase VI [Source:HGNC Symbol;Acc:1380]
CA7	carbonic anhydrase VII [Source:HGNC Symbol;Acc:1381]
CA8	carbonic anhydrase VIII [Source:HGNC Symbol;Acc:1382]
CA9	carbonic anhydrase IX [Source:HGNC Symbol;Acc:1383]
CACNA1A	calcium channel, voltage-dependent, P/Q type, alpha 1A subunit [Source:HGNC Symbol;Acc:1388]
CACNA1B	calcium channel, voltage-dependent, N type, alpha 1B subunit [Source:HGNC Symbol;Acc:1389]
CACNA1C	calcium channel, voltage-dependent, L type, alpha 1C subunit [Source:HGNC Symbol;Acc:1390]
CACNA1D	calcium channel, voltage-dependent, L type, alpha 1D subunit [Source:HGNC Symbol;Acc:1391]
CACNA1E	calcium channel, voltage-dependent, R type, alpha 1E subunit [Source:HGNC Symbol;Acc:1392]
CACNA1F	calcium channel, voltage-dependent, L type, alpha 1F subunit [Source:HGNC Symbol;Acc:1393]
CACNA1G	calcium channel, voltage-dependent, T type, alpha 1G subunit [Source:HGNC Symbol;Acc:1394]
CACNA1H	calcium channel, voltage-dependent, T type, alpha 1H subunit [Source:HGNC Symbol;Acc:1395]
CACNA1I	calcium channel, voltage-dependent, T type, alpha 1I subunit [Source:HGNC Symbol;Acc:1396]
CACNA1S	calcium channel, voltage-dependent, L type, alpha 1S subunit [Source:HGNC Symbol;Acc:1397]
CACNA2D1	calcium channel, voltage-dependent, alpha 2/delta subunit 1 [Source:HGNC Symbol;Acc:1399]
CACNA2D2	calcium channel, voltage-dependent, alpha 2/delta subunit 2 [Source:HGNC Symbol;Acc:1400]
CACNA2D3	calcium channel, voltage-dependent, alpha 2/delta subunit 3 [Source:HGNC Symbol;Acc:15460]
CACNA2D4	calcium channel, voltage-dependent, alpha 2/delta subunit 4 [Source:HGNC Symbol;Acc:20202]
CACNB1	calcium channel, voltage-dependent, beta 1 subunit [Source:HGNC Symbol;Acc:1401]
CACNB2	calcium channel, voltage-dependent, beta 2 subunit [Source:HGNC Symbol;Acc:1402]
CACNB3	calcium channel, voltage-dependent, beta 3 subunit [Source:HGNC Symbol;Acc:1403]
CACNB4	calcium channel, voltage-dependent, beta 4 subunit [Source:HGNC Symbol;Acc:1404]
CACNG1	calcium channel, voltage-dependent, gamma subunit 1 [Source:HGNC Symbol;Acc:1405]
CACNG2	calcium channel, voltage-dependent, gamma subunit 2 [Source:HGNC Symbol;Acc:1406]
CACNG3	calcium channel, voltage-dependent, gamma subunit 3 [Source:HGNC Symbol;Acc:1407]
CACNG4	calcium channel, voltage-dependent, gamma subunit 4 [Source:HGNC Symbol;Acc:1408]
CACNG5	calcium channel, voltage-dependent, gamma subunit 5 [Source:HGNC Symbol;Acc:1409]
CACNG6	calcium channel, voltage-dependent, gamma subunit 6 [Source:HGNC Symbol;Acc:13625]
CACNG7	calcium channel, voltage-dependent, gamma subunit 7 [Source:HGNC Symbol;Acc:13626]
CACNG8	calcium channel, voltage-dependent, gamma subunit 8 [Source:HGNC Symbol;Acc:13628]
CAD	carbamoyl-phosphate synthetase 2, aspartate transcarbamylase, and dihydroorotase [Source:HGNC Symbol;Acc:1424]
CADM2	NA
CADM3	cell adhesion molecule 3 [Source:HGNC Symbol;Acc:17601]
CALCA	calcitonin-related polypeptide alpha [Source:HGNC Symbol;Acc:1437]
CALCB	calcitonin-related polypeptide beta [Source:HGNC Symbol;Acc:1438]
CALCR	calcitonin receptor [Source:HGNC Symbol;Acc:1440]
CALCRL	calcitonin receptor-like [Source:HGNC Symbol;Acc:16709]
CALM1	calmodulin 1 (phosphorylase kinase, delta) [Source:HGNC Symbol;Acc:1442]
CALM2	calmodulin 2 (phosphorylase kinase, delta) [Source:HGNC Symbol;Acc:1445]
CALM3	calmodulin 3 (phosphorylase kinase, delta) [Source:HGNC Symbol;Acc:1449]
CALR	calreticulin [Source:HGNC Symbol;Acc:1455]
CALU	calumenin [Source:HGNC Symbol;Acc:1458]
CALY	NA
CAMK1	calcium/calmodulin-dependent protein kinase I [Source:HGNC Symbol;Acc:1459]
CAMK1D	calcium/calmodulin-dependent protein kinase ID [Source:HGNC Symbol;Acc:19341]
CAMK1G	calcium/calmodulin-dependent protein kinase IG [Source:HGNC Symbol;Acc:14585]
CAMK2A	calcium/calmodulin-dependent protein kinase II alpha [Source:HGNC Symbol;Acc:1460]
CAMK2B	calcium/calmodulin-dependent protein kinase II beta [Source:HGNC Symbol;Acc:1461]
CAMK2D	calcium/calmodulin-dependent protein kinase II delta [Source:HGNC Symbol;Acc:1462]
CAMK2G	calcium/calmodulin-dependent protein kinase II gamma [Source:HGNC Symbol;Acc:1463]
CAMK4	calcium/calmodulin-dependent protein kinase IV [Source:HGNC Symbol;Acc:1464]
CAMKK1	calcium/calmodulin-dependent protein kinase kinase 1, alpha [Source:HGNC Symbol;Acc:1469]
CAMKK2	calcium/calmodulin-dependent protein kinase kinase 2, beta [Source:HGNC Symbol;Acc:1470]
CAMKV	CaM kinase-like vesicle-associated [Source:HGNC Symbol;Acc:28788]
CAMLG	NA
CAMP	cathelicidin antimicrobial peptide [Source:HGNC Symbol;Acc:1472]
CANX	NA
CAPG	NA
CAPN1	calpain 1, (mu/I) large subunit [Source:HGNC Symbol;Acc:1476]
CAPN10	NA
CAPN2	calpain 2, (m/II) large subunit [Source:HGNC Symbol;Acc:1479]
CAPNS1	calpain, small subunit 1 [Source:HGNC Symbol;Acc:1481]
CAPZA1	capping protein (actin filament) muscle Z-line, alpha 1 [Source:HGNC Symbol;Acc:1488]
CAPZA2	capping protein (actin filament) muscle Z-line, alpha 2 [Source:HGNC Symbol;Acc:1490]
CARD9	NA
CARM1	coactivator-associated arginine methyltransferase 1 [Source:HGNC Symbol;Acc:23393]
CARTPT	CART prepropeptide [Source:HGNC Symbol;Acc:24323]
CASK	calcium/calmodulin-dependent serine protein kinase (MAGUK family) [Source:HGNC Symbol;Acc:1497]
CASP1	caspase 1, apoptosis-related cysteine peptidase [Source:HGNC Symbol;Acc:1499]
CASP10	NA
CASP12	NA
CASP14	NA
CASP2	caspase 2, apoptosis-related cysteine peptidase [Source:HGNC Symbol;Acc:1503]
CASP3	caspase 3, apoptosis-related cysteine peptidase [Source:HGNC Symbol;Acc:1504]
CASP4	NA
CASP5	NA
CASP6	caspase 6, apoptosis-related cysteine peptidase [Source:HGNC Symbol;Acc:1507]
CASP7	caspase 7, apoptosis-related cysteine peptidase [Source:HGNC Symbol;Acc:1508]
CASP8	caspase 8, apoptosis-related cysteine peptidase [Source:HGNC Symbol;Acc:1509]
CASP9	caspase 9, apoptosis-related cysteine peptidase [Source:HGNC Symbol;Acc:1511]
CASQ2	calsequestrin 2 (cardiac muscle) [Source:HGNC Symbol;Acc:1513]
CASR	calcium-sensing receptor [Source:HGNC Symbol;Acc:1514]
CAST	NA
CAT	catalase [Source:HGNC Symbol;Acc:1516]
CATSPER1	cation channel, sperm associated 1 [Source:HGNC Symbol;Acc:17116]
CATSPER2	cation channel, sperm associated 2 [Source:HGNC Symbol;Acc:18810]
CATSPER3	cation channel, sperm associated 3 [Source:HGNC Symbol;Acc:20819]
CATSPER4	cation channel, sperm associated 4 [Source:HGNC Symbol;Acc:23220]
CAV1	NA
CBFB	NA
CBL	NA
CBLB	NA
CBLC	NA
CBLN1	cerebellin 1 precursor [Source:HGNC Symbol;Acc:1543]
CBLN3	cerebellin 3 precursor [Source:HGNC Symbol;Acc:20146]
CBLN4	cerebellin 4 precursor [Source:HGNC Symbol;Acc:16231]
CBR1	carbonyl reductase 1 [Source:HGNC Symbol;Acc:1548]
CBR3	carbonyl reductase 3 [Source:HGNC Symbol;Acc:1549]
CBS	NA
CBX1	NA
CCDC3	coiled-coil domain containing 3 [Source:HGNC Symbol;Acc:23813]
CCDC80	coiled-coil domain containing 80 [Source:HGNC Symbol;Acc:30649]
CCHCR1	NA
CCK	cholecystokinin [Source:HGNC Symbol;Acc:1569]
CCKAR	cholecystokinin A receptor [Source:HGNC Symbol;Acc:1570]
CCKBR	cholecystokinin B receptor [Source:HGNC Symbol;Acc:1571]
CCL1	chemokine (C-C motif) ligand 1 [Source:HGNC Symbol;Acc:10609]
CCL11	chemokine (C-C motif) ligand 11 [Source:HGNC Symbol;Acc:10610]
CCL13	chemokine (C-C motif) ligand 13 [Source:HGNC Symbol;Acc:10611]
CCL14	chemokine (C-C motif) ligand 14 [Source:HGNC Symbol;Acc:10612]
CCL15-CCL14	CCL15-CCL14 readthrough (NMD candidate) [Source:HGNC Symbol;Acc:44436]
CCL16	chemokine (C-C motif) ligand 16 [Source:HGNC Symbol;Acc:10614]
CCL17	chemokine (C-C motif) ligand 17 [Source:HGNC Symbol;Acc:10615]
CCL18	chemokine (C-C motif) ligand 18 (pulmonary and activation-regulated) [Source:HGNC Symbol;Acc:10616]
CCL19	chemokine (C-C motif) ligand 19 [Source:HGNC Symbol;Acc:10617]
CCL2	chemokine (C-C motif) ligand 2 [Source:HGNC Symbol;Acc:10618]
CCL20	chemokine (C-C motif) ligand 20 [Source:HGNC Symbol;Acc:10619]
CCL21	chemokine (C-C motif) ligand 21 [Source:HGNC Symbol;Acc:10620]
CCL22	chemokine (C-C motif) ligand 22 [Source:HGNC Symbol;Acc:10621]
CCL23	chemokine (C-C motif) ligand 23 [Source:HGNC Symbol;Acc:10622]
CCL24	chemokine (C-C motif) ligand 24 [Source:HGNC Symbol;Acc:10623]
CCL25	chemokine (C-C motif) ligand 25 [Source:HGNC Symbol;Acc:10624]
CCL26	chemokine (C-C motif) ligand 26 [Source:HGNC Symbol;Acc:10625]
CCL27	chemokine (C-C motif) ligand 27 [Source:HGNC Symbol;Acc:10626]
CCL28	chemokine (C-C motif) ligand 28 [Source:HGNC Symbol;Acc:17700]
CCL3	chemokine (C-C motif) ligand 3 [Source:HGNC Symbol;Acc:10627]
CCL3L1	chemokine (C-C motif) ligand 3-like 1 [Source:HGNC Symbol;Acc:10628]
CCL3L3	chemokine (C-C motif) ligand 3-like 3 [Source:HGNC Symbol;Acc:30554]
CCL4	chemokine (C-C motif) ligand 4 [Source:HGNC Symbol;Acc:10630]
CCL4L1	chemokine (C-C motif) ligand 4-like 1 [Source:HGNC Symbol;Acc:10631]
CCL4L2	chemokine (C-C motif) ligand 4-like 2 [Source:HGNC Symbol;Acc:24066]
CCL5	chemokine (C-C motif) ligand 5 [Source:HGNC Symbol;Acc:10632]
CCL7	chemokine (C-C motif) ligand 7 [Source:HGNC Symbol;Acc:10634]
CCL8	chemokine (C-C motif) ligand 8 [Source:HGNC Symbol;Acc:10635]
CCN1	NA
CCN2	NA
CCNA1	cyclin A1 [Source:HGNC Symbol;Acc:1577]
CCNA2	cyclin A2 [Source:HGNC Symbol;Acc:1578]
CCNB1	cyclin B1 [Source:HGNC Symbol;Acc:1579]
CCNB2	cyclin B2 [Source:HGNC Symbol;Acc:1580]
CCNB3	cyclin B3 [Source:HGNC Symbol;Acc:18709]
CCND1	cyclin D1 [Source:HGNC Symbol;Acc:1582]
CCND2	cyclin D2 [Source:HGNC Symbol;Acc:1583]
CCND3	cyclin D3 [Source:HGNC Symbol;Acc:1585]
CCNE1	cyclin E1 [Source:HGNC Symbol;Acc:1589]
CCNE2	cyclin E2 [Source:HGNC Symbol;Acc:1590]
CCNG1	NA
CCNH	cyclin H [Source:HGNC Symbol;Acc:1594]
CCNK	NA
CCNT1	cyclin T1 [Source:HGNC Symbol;Acc:1599]
CCR1	chemokine (C-C motif) receptor 1 [Source:HGNC Symbol;Acc:1602]
CCR10	chemokine (C-C motif) receptor 10 [Source:HGNC Symbol;Acc:4474]
CCR2	chemokine (C-C motif) receptor 2 [Source:HGNC Symbol;Acc:1603]
CCR3	chemokine (C-C motif) receptor 3 [Source:HGNC Symbol;Acc:1604]
CCR4	chemokine (C-C motif) receptor 4 [Source:HGNC Symbol;Acc:1605]
CCR5	chemokine (C-C motif) receptor 5 (gene/pseudogene) [Source:HGNC Symbol;Acc:1606]
CCR6	chemokine (C-C motif) receptor 6 [Source:HGNC Symbol;Acc:1607]
CCR7	chemokine (C-C motif) receptor 7 [Source:HGNC Symbol;Acc:1608]
CCR8	chemokine (C-C motif) receptor 8 [Source:HGNC Symbol;Acc:1609]
CCR9	chemokine (C-C motif) receptor 9 [Source:HGNC Symbol;Acc:1610]
CCRL2	chemokine (C-C motif) receptor-like 2 [Source:HGNC Symbol;Acc:1612]
CD101	CD101 molecule [Source:HGNC Symbol;Acc:5949]
CD109	CD109 molecule [Source:HGNC Symbol;Acc:21685]
CD14	CD14 molecule [Source:HGNC Symbol;Acc:1628]
CD151	CD151 molecule (Raph blood group) [Source:HGNC Symbol;Acc:1630]
CD160	CD160 molecule [Source:HGNC Symbol;Acc:17013]
CD163	CD163 molecule [Source:HGNC Symbol;Acc:1631]
CD163L1	CD163 molecule-like 1 [Source:HGNC Symbol;Acc:30375]
CD164	CD164 molecule, sialomucin [Source:HGNC Symbol;Acc:1632]
CD164L2	CD164 sialomucin-like 2 [Source:HGNC Symbol;Acc:32043]
CD177	CD177 molecule [Source:HGNC Symbol;Acc:30072]
CD180	CD180 molecule [Source:HGNC Symbol;Acc:6726]
CD19	CD19 molecule [Source:HGNC Symbol;Acc:1633]
CD1A	CD1a molecule [Source:HGNC Symbol;Acc:1634]
CD1B	CD1b molecule [Source:HGNC Symbol;Acc:1635]
CD1C	CD1c molecule [Source:HGNC Symbol;Acc:1636]
CD1D	CD1d molecule [Source:HGNC Symbol;Acc:1637]
CD1E	CD1e molecule [Source:HGNC Symbol;Acc:1638]
CD2	CD2 molecule [Source:HGNC Symbol;Acc:1639]
CD200	CD200 molecule [Source:HGNC Symbol;Acc:7203]
CD200R1	CD200 receptor 1 [Source:HGNC Symbol;Acc:24235]
CD207	CD207 molecule, langerin [Source:HGNC Symbol;Acc:17935]
CD209	CD209 molecule [Source:HGNC Symbol;Acc:1641]
CD22	CD22 molecule [Source:HGNC Symbol;Acc:1643]
CD226	CD226 molecule [Source:HGNC Symbol;Acc:16961]
CD244	CD244 molecule, natural killer cell receptor 2B4 [Source:HGNC Symbol;Acc:18171]
CD247	CD247 molecule [Source:HGNC Symbol;Acc:1677]
CD248	CD248 molecule, endosialin [Source:HGNC Symbol;Acc:18219]
CD27	CD27 molecule [Source:HGNC Symbol;Acc:11922]
CD274	CD274 molecule [Source:HGNC Symbol;Acc:17635]
CD276	CD276 molecule [Source:HGNC Symbol;Acc:19137]
CD28	CD28 molecule [Source:HGNC Symbol;Acc:1653]
CD300A	CD300a molecule [Source:HGNC Symbol;Acc:19319]
CD300C	CD300c molecule [Source:HGNC Symbol;Acc:19320]
CD300E	CD300e molecule [Source:HGNC Symbol;Acc:28874]
CD300LB	CD300 molecule-like family member b [Source:HGNC Symbol;Acc:30811]
CD300LD	CD300 molecule-like family member d [Source:HGNC Symbol;Acc:16848]
CD300LF	CD300 molecule-like family member f [Source:HGNC Symbol;Acc:29883]
CD300LG	CD300 molecule-like family member g [Source:HGNC Symbol;Acc:30455]
CD302	CD302 molecule [Source:HGNC Symbol;Acc:30843]
CD320	CD320 molecule [Source:HGNC Symbol;Acc:16692]
CD33	CD33 molecule [Source:HGNC Symbol;Acc:1659]
CD34	CD34 molecule [Source:HGNC Symbol;Acc:1662]
CD36	CD36 molecule (thrombospondin receptor) [Source:HGNC Symbol;Acc:1663]
CD37	CD37 molecule [Source:HGNC Symbol;Acc:1666]
CD38	CD38 molecule [Source:HGNC Symbol;Acc:1667]
CD3D	CD3d molecule, delta (CD3-TCR complex) [Source:HGNC Symbol;Acc:1673]
CD3E	CD3e molecule, epsilon (CD3-TCR complex) [Source:HGNC Symbol;Acc:1674]
CD3G	CD3g molecule, gamma (CD3-TCR complex) [Source:HGNC Symbol;Acc:1675]
CD4	CD4 molecule [Source:HGNC Symbol;Acc:1678]
CD40	CD40 molecule, TNF receptor superfamily member 5 [Source:HGNC Symbol;Acc:11919]
CD40LG	CD40 ligand [Source:HGNC Symbol;Acc:11935]
CD44	CD44 molecule (Indian blood group) [Source:HGNC Symbol;Acc:1681]
CD46	CD46 molecule, complement regulatory protein [Source:HGNC Symbol;Acc:6953]
CD47	CD47 molecule [Source:HGNC Symbol;Acc:1682]
CD48	CD48 molecule [Source:HGNC Symbol;Acc:1683]
CD5	CD5 molecule [Source:HGNC Symbol;Acc:1685]
CD52	CD52 molecule [Source:HGNC Symbol;Acc:1804]
CD53	CD53 molecule [Source:HGNC Symbol;Acc:1686]
CD55	CD55 molecule, decay accelerating factor for complement (Cromer blood group) [Source:HGNC Symbol;Acc:2665]
CD58	CD58 molecule [Source:HGNC Symbol;Acc:1688]
CD59	CD59 molecule, complement regulatory protein [Source:HGNC Symbol;Acc:1689]
CD5L	CD5 molecule-like [Source:HGNC Symbol;Acc:1690]
CD6	CD6 molecule [Source:HGNC Symbol;Acc:1691]
CD63	CD63 molecule [Source:HGNC Symbol;Acc:1692]
CD68	CD68 molecule [Source:HGNC Symbol;Acc:1693]
CD69	CD69 molecule [Source:HGNC Symbol;Acc:1694]
CD7	CD7 molecule [Source:HGNC Symbol;Acc:1695]
CD70	CD70 molecule [Source:HGNC Symbol;Acc:11937]
CD72	CD72 molecule [Source:HGNC Symbol;Acc:1696]
CD74	CD74 molecule, major histocompatibility complex, class II invariant chain [Source:HGNC Symbol;Acc:1697]
CD79A	CD79a molecule, immunoglobulin-associated alpha [Source:HGNC Symbol;Acc:1698]
CD79B	CD79b molecule, immunoglobulin-associated beta [Source:HGNC Symbol;Acc:1699]
CD80	CD80 molecule [Source:HGNC Symbol;Acc:1700]
CD81	CD81 molecule [Source:HGNC Symbol;Acc:1701]
CD82	CD82 molecule [Source:HGNC Symbol;Acc:6210]
CD83	CD83 molecule [Source:HGNC Symbol;Acc:1703]
CD84	CD84 molecule [Source:HGNC Symbol;Acc:1704]
CD86	CD86 molecule [Source:HGNC Symbol;Acc:1705]
CD8A	CD8a molecule [Source:HGNC Symbol;Acc:1706]
CD8B	CD8b molecule [Source:HGNC Symbol;Acc:1707]
CD9	CD9 molecule [Source:HGNC Symbol;Acc:1709]
CD93	CD93 molecule [Source:HGNC Symbol;Acc:15855]
CD96	CD96 molecule [Source:HGNC Symbol;Acc:16892]
CD97	CD97 molecule [Source:HGNC Symbol;Acc:1711]
CD99	CD99 molecule [Source:HGNC Symbol;Acc:7082]
CDA	cytidine deaminase [Source:HGNC Symbol;Acc:1712]
CDC25A	cell division cycle 25A [Source:HGNC Symbol;Acc:1725]
CDC25B	cell division cycle 25B [Source:HGNC Symbol;Acc:1726]
CDC25C	cell division cycle 25C [Source:HGNC Symbol;Acc:1727]
CDC37	NA
CDC42	cell division cycle 42 [Source:HGNC Symbol;Acc:1736]
CDC42BPA	CDC42 binding protein kinase alpha (DMPK-like) [Source:HGNC Symbol;Acc:1737]
CDC42BPB	CDC42 binding protein kinase beta (DMPK-like) [Source:HGNC Symbol;Acc:1738]
CDC42BPG	CDC42 binding protein kinase gamma (DMPK-like) [Source:HGNC Symbol;Acc:29829]
CDC5L	NA
CDC7	cell division cycle 7 [Source:HGNC Symbol;Acc:1745]
CDCP1	CUB domain containing protein 1 [Source:HGNC Symbol;Acc:24357]
CDH1	cadherin 1, type 1, E-cadherin (epithelial) [Source:HGNC Symbol;Acc:1748]
CDH11	NA
CDH13	cadherin 13 [Source:HGNC Symbol;Acc:1753]
CDH17	NA
CDH2	cadherin 2, type 1, N-cadherin (neuronal) [Source:HGNC Symbol;Acc:1759]
CDH23	NA
CDH3	cadherin 3, type 1, P-cadherin (placental) [Source:HGNC Symbol;Acc:1762]
CDH5	cadherin 5, type 2 (vascular endothelium) [Source:HGNC Symbol;Acc:1764]
CDK1	cyclin-dependent kinase 1 [Source:HGNC Symbol;Acc:1722]
CDK10	cyclin-dependent kinase 10 [Source:HGNC Symbol;Acc:1770]
CDK11A	cyclin-dependent kinase 11A [Source:HGNC Symbol;Acc:1730]
CDK11B	cyclin-dependent kinase 11B [Source:HGNC Symbol;Acc:1729]
CDK12	cyclin-dependent kinase 12 [Source:HGNC Symbol;Acc:24224]
CDK13	cyclin-dependent kinase 13 [Source:HGNC Symbol;Acc:1733]
CDK14	cyclin-dependent kinase 14 [Source:HGNC Symbol;Acc:8883]
CDK15	cyclin-dependent kinase 15 [Source:HGNC Symbol;Acc:14434]
CDK16	cyclin-dependent kinase 16 [Source:HGNC Symbol;Acc:8749]
CDK17	cyclin-dependent kinase 17 [Source:HGNC Symbol;Acc:8750]
CDK18	cyclin-dependent kinase 18 [Source:HGNC Symbol;Acc:8751]
CDK19	cyclin-dependent kinase 19 [Source:HGNC Symbol;Acc:19338]
CDK2	cyclin-dependent kinase 2 [Source:HGNC Symbol;Acc:1771]
CDK20	cyclin-dependent kinase 20 [Source:HGNC Symbol;Acc:21420]
CDK3	cyclin-dependent kinase 3 [Source:HGNC Symbol;Acc:1772]
CDK4	cyclin-dependent kinase 4 [Source:HGNC Symbol;Acc:1773]
CDK5	cyclin-dependent kinase 5 [Source:HGNC Symbol;Acc:1774]
CDK5R1	cyclin-dependent kinase 5, regulatory subunit 1 (p35) [Source:HGNC Symbol;Acc:1775]
CDK6	cyclin-dependent kinase 6 [Source:HGNC Symbol;Acc:1777]
CDK7	cyclin-dependent kinase 7 [Source:HGNC Symbol;Acc:1778]
CDK8	cyclin-dependent kinase 8 [Source:HGNC Symbol;Acc:1779]
CDK9	cyclin-dependent kinase 9 [Source:HGNC Symbol;Acc:1780]
CDKAL1	NA
CDKL1	cyclin-dependent kinase-like 1 (CDC2-related kinase) [Source:HGNC Symbol;Acc:1781]
CDKL2	cyclin-dependent kinase-like 2 (CDC2-related kinase) [Source:HGNC Symbol;Acc:1782]
CDKL3	cyclin-dependent kinase-like 3 [Source:HGNC Symbol;Acc:15483]
CDKL4	cyclin-dependent kinase-like 4 [Source:HGNC Symbol;Acc:19287]
CDKL5	cyclin-dependent kinase-like 5 [Source:HGNC Symbol;Acc:11411]
CDKN1A	cyclin-dependent kinase inhibitor 1A (p21, Cip1) [Source:HGNC Symbol;Acc:1784]
CDKN1B	NA
CDKN1C	NA
CDKN2A	NA
CDKN2B	NA
CDKN2B-AS1	NA
CDKN2C	NA
CDKN2D	NA
CDKN3	NA
CDNF	cerebral dopamine neurotrophic factor [Source:HGNC Symbol;Acc:24913]
CDS1	NA
CDSN	NA
CDX2	NA
CEACAM1	carcinoembryonic antigen-related cell adhesion molecule 1 (biliary glycoprotein) [Source:HGNC Symbol;Acc:1814]
CEACAM16	carcinoembryonic antigen-related cell adhesion molecule 16 [Source:HGNC Symbol;Acc:31948]
CEACAM3	carcinoembryonic antigen-related cell adhesion molecule 3 [Source:HGNC Symbol;Acc:1815]
CEACAM5	carcinoembryonic antigen-related cell adhesion molecule 5 [Source:HGNC Symbol;Acc:1817]
CEACAM6	carcinoembryonic antigen-related cell adhesion molecule 6 (non-specific cross reacting antigen) [Source:HGNC Symbol;Acc:1818]
CEACAM7	carcinoembryonic antigen-related cell adhesion molecule 7 [Source:HGNC Symbol;Acc:1819]
CEACAM8	carcinoembryonic antigen-related cell adhesion molecule 8 [Source:HGNC Symbol;Acc:1820]
CEBPA	NA
CECR1	cat eye syndrome chromosome region, candidate 1 [Source:HGNC Symbol;Acc:1839]
CECR2	NA
CEL	carboxyl ester lipase [Source:HGNC Symbol;Acc:1848]
CELA1	chymotrypsin-like elastase family, member 1 [Source:HGNC Symbol;Acc:3308]
CELA2A	chymotrypsin-like elastase family, member 2A [Source:HGNC Symbol;Acc:24609]
CELA2B	chymotrypsin-like elastase family, member 2B [Source:HGNC Symbol;Acc:29995]
CELF4	NA
CELSR1	cadherin, EGF LAG seven-pass G-type receptor 1 [Source:HGNC Symbol;Acc:1850]
CELSR2	cadherin, EGF LAG seven-pass G-type receptor 2 [Source:HGNC Symbol;Acc:3231]
CELSR3	cadherin, EGF LAG seven-pass G-type receptor 3 [Source:HGNC Symbol;Acc:3230]
CENPE	NA
CEP43	NA
CEP68	NA
CEP72	NA
CER1	cerberus 1, DAN family BMP antagonist [Source:HGNC Symbol;Acc:1862]
CERK	NA
CERKL	NA
CERS6	NA
CES1	carboxylesterase 1 [Source:HGNC Symbol;Acc:1863]
CES1P1	NA
CES2	carboxylesterase 2 [Source:HGNC Symbol;Acc:1864]
CES3	carboxylesterase 3 [Source:HGNC Symbol;Acc:1865]
CES4A	carboxylesterase 4A [Source:HGNC Symbol;Acc:26741]
CES5A	carboxylesterase 5A [Source:HGNC Symbol;Acc:26459]
CETP	cholesteryl ester transfer protein, plasma [Source:HGNC Symbol;Acc:1869]
CFAP44	NA
CFB	complement factor B [Source:HGNC Symbol;Acc:1037]
CFC1	cripto, FRL-1, cryptic family 1 [Source:HGNC Symbol;Acc:18292]
CFD	complement factor D (adipsin) [Source:HGNC Symbol;Acc:2771]
CFH	complement factor H [Source:HGNC Symbol;Acc:4883]
CFHR1	complement factor H-related 1 [Source:HGNC Symbol;Acc:4888]
CFHR2	complement factor H-related 2 [Source:HGNC Symbol;Acc:4890]
CFHR3	complement factor H-related 3 [Source:HGNC Symbol;Acc:16980]
CFHR4	complement factor H-related 4 [Source:HGNC Symbol;Acc:16979]
CFHR5	complement factor H-related 5 [Source:HGNC Symbol;Acc:24668]
CFI	complement factor I [Source:HGNC Symbol;Acc:5394]
CFL1	NA
CFLAR	NA
CFP	complement factor properdin [Source:HGNC Symbol;Acc:8864]
CFTR	cystic fibrosis transmembrane conductance regulator (ATP-binding cassette sub-family C, member 7) [Source:HGNC Symbol;Acc:1884]
CGA	glycoprotein hormones, alpha polypeptide [Source:HGNC Symbol;Acc:1885]
CGB	chorionic gonadotropin, beta polypeptide [Source:HGNC Symbol;Acc:1886]
CGB2	chorionic gonadotropin, beta polypeptide 2 [Source:HGNC Symbol;Acc:16722]
CGB5	chorionic gonadotropin, beta polypeptide 5 [Source:HGNC Symbol;Acc:16452]
CGB7	chorionic gonadotropin, beta polypeptide 7 [Source:HGNC Symbol;Acc:16451]
CGB8	chorionic gonadotropin, beta polypeptide 8 [Source:HGNC Symbol;Acc:16453]
CGREF1	cell growth regulator with EF-hand domain 1 [Source:HGNC Symbol;Acc:16962]
CH25H	NA
CHAD	chondroadherin [Source:HGNC Symbol;Acc:1909]
CHADL	chondroadherin-like [Source:HGNC Symbol;Acc:25165]
CHAT	choline O-acetyltransferase [Source:HGNC Symbol;Acc:1912]
CHD1	NA
CHD4	NA
CHEK1	checkpoint kinase 1 [Source:HGNC Symbol;Acc:1925]
CHEK2	checkpoint kinase 2 [Source:HGNC Symbol;Acc:16627]
CHGA	chromogranin A (parathyroid secretory protein 1) [Source:HGNC Symbol;Acc:1929]
CHGB	chromogranin B (secretogranin 1) [Source:HGNC Symbol;Acc:1930]
CHI3L1	chitinase 3-like 1 (cartilage glycoprotein-39) [Source:HGNC Symbol;Acc:1932]
CHI3L2	chitinase 3-like 2 [Source:HGNC Symbol;Acc:1933]
CHIA	chitinase, acidic [Source:HGNC Symbol;Acc:17432]
CHID1	chitinase domain containing 1 [Source:HGNC Symbol;Acc:28474]
CHIT1	chitinase 1 (chitotriosidase) [Source:HGNC Symbol;Acc:1936]
CHKA	NA
CHL1	cell adhesion molecule L1-like [Source:HGNC Symbol;Acc:1939]
CHN2	NA
CHPT1	NA
CHRD	chordin [Source:HGNC Symbol;Acc:1949]
CHRDL1	chordin-like 1 [Source:HGNC Symbol;Acc:29861]
CHRDL2	chordin-like 2 [Source:HGNC Symbol;Acc:24168]
CHRFAM7A	CHRNA7 (cholinergic receptor, nicotinic, alpha 7, exons 5-10) and FAM7A (family with sequence similarity 7A, exons A-E) fusion [Source:HGNC Symbol;Acc:15781]
CHRM1	cholinergic receptor, muscarinic 1 [Source:HGNC Symbol;Acc:1950]
CHRM2	cholinergic receptor, muscarinic 2 [Source:HGNC Symbol;Acc:1951]
CHRM3	cholinergic receptor, muscarinic 3 [Source:HGNC Symbol;Acc:1952]
CHRM4	cholinergic receptor, muscarinic 4 [Source:HGNC Symbol;Acc:1953]
CHRM5	cholinergic receptor, muscarinic 5 [Source:HGNC Symbol;Acc:1954]
CHRNA1	cholinergic receptor, nicotinic, alpha 1 (muscle) [Source:HGNC Symbol;Acc:1955]
CHRNA10	cholinergic receptor, nicotinic, alpha 10 (neuronal) [Source:HGNC Symbol;Acc:13800]
CHRNA2	cholinergic receptor, nicotinic, alpha 2 (neuronal) [Source:HGNC Symbol;Acc:1956]
CHRNA3	cholinergic receptor, nicotinic, alpha 3 (neuronal) [Source:HGNC Symbol;Acc:1957]
CHRNA4	cholinergic receptor, nicotinic, alpha 4 (neuronal) [Source:HGNC Symbol;Acc:1958]
CHRNA5	cholinergic receptor, nicotinic, alpha 5 (neuronal) [Source:HGNC Symbol;Acc:1959]
CHRNA6	cholinergic receptor, nicotinic, alpha 6 (neuronal) [Source:HGNC Symbol;Acc:15963]
CHRNA7	cholinergic receptor, nicotinic, alpha 7 (neuronal) [Source:HGNC Symbol;Acc:1960]
CHRNA9	cholinergic receptor, nicotinic, alpha 9 (neuronal) [Source:HGNC Symbol;Acc:14079]
CHRNB1	cholinergic receptor, nicotinic, beta 1 (muscle) [Source:HGNC Symbol;Acc:1961]
CHRNB2	cholinergic receptor, nicotinic, beta 2 (neuronal) [Source:HGNC Symbol;Acc:1962]
CHRNB3	cholinergic receptor, nicotinic, beta 3 (neuronal) [Source:HGNC Symbol;Acc:1963]
CHRNB4	cholinergic receptor, nicotinic, beta 4 (neuronal) [Source:HGNC Symbol;Acc:1964]
CHRND	cholinergic receptor, nicotinic, delta (muscle) [Source:HGNC Symbol;Acc:1965]
CHRNE	cholinergic receptor, nicotinic, epsilon (muscle) [Source:HGNC Symbol;Acc:1966]
CHRNG	cholinergic receptor, nicotinic, gamma (muscle) [Source:HGNC Symbol;Acc:1967]
CHST1	carbohydrate (keratan sulfate Gal-6) sulfotransferase 1 [Source:HGNC Symbol;Acc:1969]
CHST10	carbohydrate sulfotransferase 10 [Source:HGNC Symbol;Acc:19650]
CHST11	carbohydrate (chondroitin 4) sulfotransferase 11 [Source:HGNC Symbol;Acc:17422]
CHST12	carbohydrate (chondroitin 4) sulfotransferase 12 [Source:HGNC Symbol;Acc:17423]
CHST13	carbohydrate (chondroitin 4) sulfotransferase 13 [Source:HGNC Symbol;Acc:21755]
CHST2	carbohydrate (N-acetylglucosamine-6-O) sulfotransferase 2 [Source:HGNC Symbol;Acc:1970]
CHST3	carbohydrate (chondroitin 6) sulfotransferase 3 [Source:HGNC Symbol;Acc:1971]
CHST4	carbohydrate (N-acetylglucosamine 6-O) sulfotransferase 4 [Source:HGNC Symbol;Acc:1972]
CHST5	carbohydrate (N-acetylglucosamine 6-O) sulfotransferase 5 [Source:HGNC Symbol;Acc:1973]
CHST6	carbohydrate (N-acetylglucosamine 6-O) sulfotransferase 6 [Source:HGNC Symbol;Acc:6938]
CHST7	carbohydrate (N-acetylglucosamine 6-O) sulfotransferase 7 [Source:HGNC Symbol;Acc:13817]
CHST8	carbohydrate (N-acetylgalactosamine 4-0) sulfotransferase 8 [Source:HGNC Symbol;Acc:15993]
CHST9	carbohydrate (N-acetylgalactosamine 4-0) sulfotransferase 9 [Source:HGNC Symbol;Acc:19898]
CHSY1	chondroitin sulfate synthase 1 [Source:HGNC Symbol;Acc:17198]
CHUK	conserved helix-loop-helix ubiquitous kinase [Source:HGNC Symbol;Acc:1974]
CHURC1	NA
CIC	NA
CILP	cartilage intermediate layer protein, nucleotide pyrophosphohydrolase [Source:HGNC Symbol;Acc:1980]
CILP2	cartilage intermediate layer protein 2 [Source:HGNC Symbol;Acc:24213]
CIP2A	NA
CISD1	CDGSH iron sulfur domain 1 [Source:HGNC Symbol;Acc:30880]
CISH	NA
CIT	citron (rho-interacting, serine/threonine kinase 21) [Source:HGNC Symbol;Acc:1985]
CKLF	chemokine-like factor [Source:HGNC Symbol;Acc:13253]
CKM	NA
CLC	NA
CLCA1	chloride channel accessory 1 [Source:HGNC Symbol;Acc:2015]
CLCA2	chloride channel accessory 2 [Source:HGNC Symbol;Acc:2016]
CLCA3P	chloride channel accessory 3, pseudogene [Source:HGNC Symbol;Acc:2017]
CLCA4	chloride channel accessory 4 [Source:HGNC Symbol;Acc:2018]
CLCC1	NA
CLCF1	cardiotrophin-like cytokine factor 1 [Source:HGNC Symbol;Acc:17412]
CLCN1	chloride channel, voltage-sensitive 1 [Source:HGNC Symbol;Acc:2019]
CLCN2	chloride channel, voltage-sensitive 2 [Source:HGNC Symbol;Acc:2020]
CLCN3	chloride channel, voltage-sensitive 3 [Source:HGNC Symbol;Acc:2021]
CLCN4	chloride channel, voltage-sensitive 4 [Source:HGNC Symbol;Acc:2022]
CLCN5	chloride channel, voltage-sensitive 5 [Source:HGNC Symbol;Acc:2023]
CLCN6	NA
CLCN7	NA
CLCNKA	chloride channel, voltage-sensitive Ka [Source:HGNC Symbol;Acc:2026]
CLCNKB	chloride channel, voltage-sensitive Kb [Source:HGNC Symbol;Acc:2027]
CLDN18	claudin 18 [Source:HGNC Symbol;Acc:2039]
CLEC10A	C-type lectin domain family 10, member A [Source:HGNC Symbol;Acc:16916]
CLEC11A	C-type lectin domain family 11, member A [Source:HGNC Symbol;Acc:10576]
CLEC12A	NA
CLEC14A	C-type lectin domain family 14, member A [Source:HGNC Symbol;Acc:19832]
CLEC3A	C-type lectin domain family 3, member A [Source:HGNC Symbol;Acc:2052]
CLEC3B	C-type lectin domain family 3, member B [Source:HGNC Symbol;Acc:11891]
CLEC4C	C-type lectin domain family 4, member C [Source:HGNC Symbol;Acc:13258]
CLEC4E	NA
CLEC4M	C-type lectin domain family 4, member M [Source:HGNC Symbol;Acc:13523]
CLK1	CDC-like kinase 1 [Source:HGNC Symbol;Acc:2068]
CLK2	CDC-like kinase 2 [Source:HGNC Symbol;Acc:2069]
CLK3	CDC-like kinase 3 [Source:HGNC Symbol;Acc:2071]
CLK4	CDC-like kinase 4 [Source:HGNC Symbol;Acc:13659]
CLNK	NA
CLOCK	NA
CLPS	colipase, pancreatic [Source:HGNC Symbol;Acc:2085]
CLPSL2	colipase-like 2 [Source:HGNC Symbol;Acc:21250]
CLSTN1	calsyntenin 1 [Source:HGNC Symbol;Acc:17447]
CLU	clusterin [Source:HGNC Symbol;Acc:2095]
CLUL1	clusterin-like 1 (retinal) [Source:HGNC Symbol;Acc:2096]
CMA1	chymase 1, mast cell [Source:HGNC Symbol;Acc:2097]
CMKLR1	chemokine-like receptor 1 [Source:HGNC Symbol;Acc:2121]
CMKLR2	NA
CMPK1	NA
CMTM8	NA
CNDP1	carnosine dipeptidase 1 (metallopeptidase M20 family) [Source:HGNC Symbol;Acc:20675]
CNGA1	cyclic nucleotide gated channel alpha 1 [Source:HGNC Symbol;Acc:2148]
CNGA2	cyclic nucleotide gated channel alpha 2 [Source:HGNC Symbol;Acc:2149]
CNGA3	cyclic nucleotide gated channel alpha 3 [Source:HGNC Symbol;Acc:2150]
CNGA4	cyclic nucleotide gated channel alpha 4 [Source:HGNC Symbol;Acc:2152]
CNGB1	cyclic nucleotide gated channel beta 1 [Source:HGNC Symbol;Acc:2151]
CNGB3	cyclic nucleotide gated channel beta 3 [Source:HGNC Symbol;Acc:2153]
CNP	2',3'-cyclic nucleotide 3' phosphodiesterase [Source:HGNC Symbol;Acc:2158]
CNPY4	NA
CNR1	cannabinoid receptor 1 (brain) [Source:HGNC Symbol;Acc:2159]
CNR2	cannabinoid receptor 2 (macrophage) [Source:HGNC Symbol;Acc:2160]
CNTF	ciliary neurotrophic factor [Source:HGNC Symbol;Acc:2169]
CNTFR	ciliary neurotrophic factor receptor [Source:HGNC Symbol;Acc:2170]
CNTN1	contactin 1 [Source:HGNC Symbol;Acc:2171]
CNTN2	contactin 2 (axonal) [Source:HGNC Symbol;Acc:2172]
CNTN4	contactin 4 [Source:HGNC Symbol;Acc:2174]
CNTNAP3	contactin associated protein-like 3 [Source:HGNC Symbol;Acc:13834]
COCH	cochlin [Source:HGNC Symbol;Acc:2180]
COIL	NA
COL10A1	collagen, type X, alpha 1 [Source:HGNC Symbol;Acc:2185]
COL11A1	collagen, type XI, alpha 1 [Source:HGNC Symbol;Acc:2186]
COL11A2	collagen, type XI, alpha 2 [Source:HGNC Symbol;Acc:2187]
COL12A1	collagen, type XII, alpha 1 [Source:HGNC Symbol;Acc:2188]
COL13A1	collagen, type XIII, alpha 1 [Source:HGNC Symbol;Acc:2190]
COL14A1	collagen, type XIV, alpha 1 [Source:HGNC Symbol;Acc:2191]
COL15A1	collagen, type XV, alpha 1 [Source:HGNC Symbol;Acc:2192]
COL16A1	collagen, type XVI, alpha 1 [Source:HGNC Symbol;Acc:2193]
COL17A1	collagen, type XVII, alpha 1 [Source:HGNC Symbol;Acc:2194]
COL18A1	collagen, type XVIII, alpha 1 [Source:HGNC Symbol;Acc:2195]
COL19A1	collagen, type XIX, alpha 1 [Source:HGNC Symbol;Acc:2196]
COL1A1	collagen, type I, alpha 1 [Source:HGNC Symbol;Acc:2197]
COL1A2	collagen, type I, alpha 2 [Source:HGNC Symbol;Acc:2198]
COL20A1	collagen, type XX, alpha 1 [Source:HGNC Symbol;Acc:14670]
COL21A1	collagen, type XXI, alpha 1 [Source:HGNC Symbol;Acc:17025]
COL22A1	collagen, type XXII, alpha 1 [Source:HGNC Symbol;Acc:22989]
COL23A1	collagen, type XXIII, alpha 1 [Source:HGNC Symbol;Acc:22990]
COL24A1	collagen, type XXIV, alpha 1 [Source:HGNC Symbol;Acc:20821]
COL25A1	collagen, type XXV, alpha 1 [Source:HGNC Symbol;Acc:18603]
COL26A1	collagen, type XXVI, alpha 1 [Source:HGNC Symbol;Acc:18038]
COL27A1	collagen, type XXVII, alpha 1 [Source:HGNC Symbol;Acc:22986]
COL28A1	collagen, type XXVIII, alpha 1 [Source:HGNC Symbol;Acc:22442]
COL2A1	collagen, type II, alpha 1 [Source:HGNC Symbol;Acc:2200]
COL3A1	collagen, type III, alpha 1 [Source:HGNC Symbol;Acc:2201]
COL4A1	collagen, type IV, alpha 1 [Source:HGNC Symbol;Acc:2202]
COL4A2	collagen, type IV, alpha 2 [Source:HGNC Symbol;Acc:2203]
COL4A3	collagen, type IV, alpha 3 (Goodpasture antigen) [Source:HGNC Symbol;Acc:2204]
COL4A4	collagen, type IV, alpha 4 [Source:HGNC Symbol;Acc:2206]
COL4A5	collagen, type IV, alpha 5 [Source:HGNC Symbol;Acc:2207]
COL4A6	collagen, type IV, alpha 6 [Source:HGNC Symbol;Acc:2208]
COL5A1	collagen, type V, alpha 1 [Source:HGNC Symbol;Acc:2209]
COL5A2	collagen, type V, alpha 2 [Source:HGNC Symbol;Acc:2210]
COL5A3	collagen, type V, alpha 3 [Source:HGNC Symbol;Acc:14864]
COL6A1	collagen, type VI, alpha 1 [Source:HGNC Symbol;Acc:2211]
COL6A2	collagen, type VI, alpha 2 [Source:HGNC Symbol;Acc:2212]
COL6A3	collagen, type VI, alpha 3 [Source:HGNC Symbol;Acc:2213]
COL6A5	collagen, type VI, alpha 5 [Source:HGNC Symbol;Acc:26674]
COL6A6	collagen, type VI, alpha 6 [Source:HGNC Symbol;Acc:27023]
COL7A1	collagen, type VII, alpha 1 [Source:HGNC Symbol;Acc:2214]
COL8A1	collagen, type VIII, alpha 1 [Source:HGNC Symbol;Acc:2215]
COL8A2	collagen, type VIII, alpha 2 [Source:HGNC Symbol;Acc:2216]
COL9A1	collagen, type IX, alpha 1 [Source:HGNC Symbol;Acc:2217]
COL9A2	collagen, type IX, alpha 2 [Source:HGNC Symbol;Acc:2218]
COL9A3	collagen, type IX, alpha 3 [Source:HGNC Symbol;Acc:2219]
COLEC10	collectin sub-family member 10 (C-type lectin) [Source:HGNC Symbol;Acc:2220]
COLQ	collagen-like tail subunit (single strand of homotrimer) of asymmetric acetylcholinesterase [Source:HGNC Symbol;Acc:2226]
COMP	cartilage oligomeric matrix protein [Source:HGNC Symbol;Acc:2227]
COMT	catechol-O-methyltransferase [Source:HGNC Symbol;Acc:2228]
COP1	NA
COPA	coatomer protein complex, subunit alpha [Source:HGNC Symbol;Acc:2230]
COQ2	NA
COQ8B	NA
CORIN	corin, serine peptidase [Source:HGNC Symbol;Acc:19012]
CORO7	NA
CORT	cortistatin [Source:HGNC Symbol;Acc:2257]
CP	ceruloplasmin (ferroxidase) [Source:HGNC Symbol;Acc:2295]
CPA1	carboxypeptidase A1 (pancreatic) [Source:HGNC Symbol;Acc:2296]
CPA2	carboxypeptidase A2 (pancreatic) [Source:HGNC Symbol;Acc:2297]
CPA3	carboxypeptidase A3 (mast cell) [Source:HGNC Symbol;Acc:2298]
CPA4	carboxypeptidase A4 [Source:HGNC Symbol;Acc:15740]
CPA5	carboxypeptidase A5 [Source:HGNC Symbol;Acc:15722]
CPA6	carboxypeptidase A6 [Source:HGNC Symbol;Acc:17245]
CPAMD8	C3 and PZP-like, alpha-2-macroglobulin domain containing 8 [Source:HGNC Symbol;Acc:23228]
CPB1	carboxypeptidase B1 (tissue) [Source:HGNC Symbol;Acc:2299]
CPB2	carboxypeptidase B2 (plasma) [Source:HGNC Symbol;Acc:2300]
CPD	NA
CPE	carboxypeptidase E [Source:HGNC Symbol;Acc:2303]
CPM	carboxypeptidase M [Source:HGNC Symbol;Acc:2311]
CPN1	carboxypeptidase N, polypeptide 1 [Source:HGNC Symbol;Acc:2312]
CPN2	carboxypeptidase N, polypeptide 2 [Source:HGNC Symbol;Acc:2313]
CPOX	NA
CPQ	carboxypeptidase Q [Source:HGNC Symbol;Acc:16910]
CPS1	carbamoyl-phosphate synthase 1, mitochondrial [Source:HGNC Symbol;Acc:2323]
CPT1A	carnitine palmitoyltransferase 1A (liver) [Source:HGNC Symbol;Acc:2328]
CPT1B	carnitine palmitoyltransferase 1B (muscle) [Source:HGNC Symbol;Acc:2329]
CPT2	carnitine palmitoyltransferase 2 [Source:HGNC Symbol;Acc:2330]
CPXM1	carboxypeptidase X (M14 family), member 1 [Source:HGNC Symbol;Acc:15771]
CPXM2	carboxypeptidase X (M14 family), member 2 [Source:HGNC Symbol;Acc:26977]
CPZ	carboxypeptidase Z [Source:HGNC Symbol;Acc:2333]
CR1	complement component (3b/4b) receptor 1 (Knops blood group) [Source:HGNC Symbol;Acc:2334]
CR1L	complement component (3b/4b) receptor 1-like [Source:HGNC Symbol;Acc:2335]
CR2	complement component (3d/Epstein Barr virus) receptor 2 [Source:HGNC Symbol;Acc:2336]
CRABP2	NA
CRAT	NA
CRB1	crumbs homolog 1 (Drosophila) [Source:HGNC Symbol;Acc:2343]
CRB2	crumbs homolog 2 (Drosophila) [Source:HGNC Symbol;Acc:18688]
CRBN	NA
CREB1	NA
CREBBP	CREB binding protein [Source:HGNC Symbol;Acc:2348]
CREG1	cellular repressor of E1A-stimulated genes 1 [Source:HGNC Symbol;Acc:2351]
CREG2	cellular repressor of E1A-stimulated genes 2 [Source:HGNC Symbol;Acc:14272]
CRELD2	cysteine-rich with EGF-like domains 2 [Source:HGNC Symbol;Acc:28150]
CRH	corticotropin releasing hormone [Source:HGNC Symbol;Acc:2355]
CRHBP	corticotropin releasing hormone binding protein [Source:HGNC Symbol;Acc:2356]
CRHR1	corticotropin releasing hormone receptor 1 [Source:HGNC Symbol;Acc:2357]
CRHR2	corticotropin releasing hormone receptor 2 [Source:HGNC Symbol;Acc:2358]
CRIM1	cysteine rich transmembrane BMP regulator 1 (chordin-like) [Source:HGNC Symbol;Acc:2359]
CRISP1	cysteine-rich secretory protein 1 [Source:HGNC Symbol;Acc:304]
CRISP2	cysteine-rich secretory protein 2 [Source:HGNC Symbol;Acc:12024]
CRISP3	cysteine-rich secretory protein 3 [Source:HGNC Symbol;Acc:16904]
CRISPLD2	cysteine-rich secretory protein LCCL domain containing 2 [Source:HGNC Symbol;Acc:25248]
CRKL	NA
CRLF1	cytokine receptor-like factor 1 [Source:HGNC Symbol;Acc:2364]
CRLF2	cytokine receptor-like factor 2 [Source:HGNC Symbol;Acc:14281]
CRMP1	NA
CROT	NA
CRP	C-reactive protein, pentraxin-related [Source:HGNC Symbol;Acc:2367]
CRTAC1	cartilage acidic protein 1 [Source:HGNC Symbol;Acc:14882]
CRTAM	cytotoxic and regulatory T cell molecule [Source:HGNC Symbol;Acc:24313]
CRTAP	cartilage associated protein [Source:HGNC Symbol;Acc:2379]
CRTC1	NA
CRTC2	NA
CRY1	NA
CRY2	cryptochrome 2 (photolyase-like) [Source:HGNC Symbol;Acc:2385]
CRYBG2	NA
CRYGD	NA
CRYZ	NA
CSF1	colony stimulating factor 1 (macrophage) [Source:HGNC Symbol;Acc:2432]
CSF1R	colony stimulating factor 1 receptor [Source:HGNC Symbol;Acc:2433]
CSF2	colony stimulating factor 2 (granulocyte-macrophage) [Source:HGNC Symbol;Acc:2434]
CSF2RA	colony stimulating factor 2 receptor, alpha, low-affinity (granulocyte-macrophage) [Source:HGNC Symbol;Acc:2435]
CSF2RB	colony stimulating factor 2 receptor, beta, low-affinity (granulocyte-macrophage) [Source:HGNC Symbol;Acc:2436]
CSF3	colony stimulating factor 3 (granulocyte) [Source:HGNC Symbol;Acc:2438]
CSF3R	colony stimulating factor 3 receptor (granulocyte) [Source:HGNC Symbol;Acc:2439]
CSH1	chorionic somatomammotropin hormone 1 (placental lactogen) [Source:HGNC Symbol;Acc:2440]
CSH2	chorionic somatomammotropin hormone 2 [Source:HGNC Symbol;Acc:2441]
CSHL1	chorionic somatomammotropin hormone-like 1 [Source:HGNC Symbol;Acc:2442]
CSK	c-src tyrosine kinase [Source:HGNC Symbol;Acc:2444]
CSMD1	NA
CSN1S1	casein alpha s1 [Source:HGNC Symbol;Acc:2445]
CSN2	casein beta [Source:HGNC Symbol;Acc:2447]
CSN3	casein kappa [Source:HGNC Symbol;Acc:2446]
CSNK1A1	casein kinase 1, alpha 1 [Source:HGNC Symbol;Acc:2451]
CSNK1A1L	casein kinase 1, alpha 1-like [Source:HGNC Symbol;Acc:20289]
CSNK1D	casein kinase 1, delta [Source:HGNC Symbol;Acc:2452]
CSNK1E	casein kinase 1, epsilon [Source:HGNC Symbol;Acc:2453]
CSNK1G1	casein kinase 1, gamma 1 [Source:HGNC Symbol;Acc:2454]
CSNK1G2	casein kinase 1, gamma 2 [Source:HGNC Symbol;Acc:2455]
CSNK1G3	casein kinase 1, gamma 3 [Source:HGNC Symbol;Acc:2456]
CSNK2A1	casein kinase 2, alpha 1 polypeptide [Source:HGNC Symbol;Acc:2457]
CSNK2A2	casein kinase 2, alpha prime polypeptide [Source:HGNC Symbol;Acc:2459]
CSNK2A3	NA
CSPG4	chondroitin sulfate proteoglycan 4 [Source:HGNC Symbol;Acc:2466]
CSPG5	chondroitin sulfate proteoglycan 5 (neuroglycan C) [Source:HGNC Symbol;Acc:2467]
CSRNP3	NA
CSRP3	NA
CST1	cystatin SN [Source:HGNC Symbol;Acc:2473]
CST2	cystatin SA [Source:HGNC Symbol;Acc:2474]
CST3	cystatin C [Source:HGNC Symbol;Acc:2475]
CST4	cystatin S [Source:HGNC Symbol;Acc:2476]
CST5	cystatin D [Source:HGNC Symbol;Acc:2477]
CST6	cystatin E/M [Source:HGNC Symbol;Acc:2478]
CST7	cystatin F (leukocystatin) [Source:HGNC Symbol;Acc:2479]
CST8	cystatin 8 (cystatin-related epididymal specific) [Source:HGNC Symbol;Acc:2480]
CST9	cystatin 9 (testatin) [Source:HGNC Symbol;Acc:13261]
CST9L	cystatin 9-like [Source:HGNC Symbol;Acc:16233]
CTAG1B	NA
CTAG2	NA
CTBS	chitobiase, di-N-acetyl- [Source:HGNC Symbol;Acc:2496]
CTDSP1	CTD (carboxy-terminal domain, RNA polymerase II, polypeptide A) small phosphatase 1 [Source:HGNC Symbol;Acc:21614]
CTF1	cardiotrophin 1 [Source:HGNC Symbol;Acc:2499]
CTGF	connective tissue growth factor [Source:HGNC Symbol;Acc:2500]
CTH	NA
CTHRC1	collagen triple helix repeat containing 1 [Source:HGNC Symbol;Acc:18831]
CTLA4	cytotoxic T-lymphocyte-associated protein 4 [Source:HGNC Symbol;Acc:2505]
CTNNA2	NA
CTNNA3	NA
CTNNB1	catenin (cadherin-associated protein), beta 1, 88kDa [Source:HGNC Symbol;Acc:2514]
CTNNBL1	NA
CTPS1	NA
CTRB1	chymotrypsinogen B1 [Source:HGNC Symbol;Acc:2521]
CTRB2	chymotrypsinogen B2 [Source:HGNC Symbol;Acc:2522]
CTRC	chymotrypsin C (caldecrin) [Source:HGNC Symbol;Acc:2523]
CTRL	chymotrypsin-like [Source:HGNC Symbol;Acc:2524]
CTSA	cathepsin A [Source:HGNC Symbol;Acc:9251]
CTSB	cathepsin B [Source:HGNC Symbol;Acc:2527]
CTSC	cathepsin C [Source:HGNC Symbol;Acc:2528]
CTSD	cathepsin D [Source:HGNC Symbol;Acc:2529]
CTSE	cathepsin E [Source:HGNC Symbol;Acc:2530]
CTSF	cathepsin F [Source:HGNC Symbol;Acc:2531]
CTSG	cathepsin G [Source:HGNC Symbol;Acc:2532]
CTSH	cathepsin H [Source:HGNC Symbol;Acc:2535]
CTSK	cathepsin K [Source:HGNC Symbol;Acc:2536]
CTSL	cathepsin L [Source:HGNC Symbol;Acc:2537]
CTSO	NA
CTSS	cathepsin S [Source:HGNC Symbol;Acc:2545]
CTSV	cathepsin V [Source:HGNC Symbol;Acc:2538]
CTSW	cathepsin W [Source:HGNC Symbol;Acc:2546]
CTSZ	cathepsin Z [Source:HGNC Symbol;Acc:2547]
CUBN	NA
CUL4A	NA
CUX2	NA
CX3CL1	chemokine (C-X3-C motif) ligand 1 [Source:HGNC Symbol;Acc:10647]
CX3CR1	chemokine (C-X3-C motif) receptor 1 [Source:HGNC Symbol;Acc:2558]
CXADR	coxsackie virus and adenovirus receptor [Source:HGNC Symbol;Acc:2559]
CXCL1	chemokine (C-X-C motif) ligand 1 (melanoma growth stimulating activity, alpha) [Source:HGNC Symbol;Acc:4602]
CXCL10	chemokine (C-X-C motif) ligand 10 [Source:HGNC Symbol;Acc:10637]
CXCL11	chemokine (C-X-C motif) ligand 11 [Source:HGNC Symbol;Acc:10638]
CXCL12	chemokine (C-X-C motif) ligand 12 [Source:HGNC Symbol;Acc:10672]
CXCL13	chemokine (C-X-C motif) ligand 13 [Source:HGNC Symbol;Acc:10639]
CXCL14	chemokine (C-X-C motif) ligand 14 [Source:HGNC Symbol;Acc:10640]
CXCL16	chemokine (C-X-C motif) ligand 16 [Source:HGNC Symbol;Acc:16642]
CXCL17	chemokine (C-X-C motif) ligand 17 [Source:HGNC Symbol;Acc:19232]
CXCL2	chemokine (C-X-C motif) ligand 2 [Source:HGNC Symbol;Acc:4603]
CXCL3	chemokine (C-X-C motif) ligand 3 [Source:HGNC Symbol;Acc:4604]
CXCL5	chemokine (C-X-C motif) ligand 5 [Source:HGNC Symbol;Acc:10642]
CXCL6	chemokine (C-X-C motif) ligand 6 [Source:HGNC Symbol;Acc:10643]
CXCL8	NA
CXCL9	chemokine (C-X-C motif) ligand 9 [Source:HGNC Symbol;Acc:7098]
CXCR1	chemokine (C-X-C motif) receptor 1 [Source:HGNC Symbol;Acc:6026]
CXCR2	chemokine (C-X-C motif) receptor 2 [Source:HGNC Symbol;Acc:6027]
CXCR3	chemokine (C-X-C motif) receptor 3 [Source:HGNC Symbol;Acc:4540]
CXCR4	chemokine (C-X-C motif) receptor 4 [Source:HGNC Symbol;Acc:2561]
CXCR5	chemokine (C-X-C motif) receptor 5 [Source:HGNC Symbol;Acc:1060]
CXCR6	chemokine (C-X-C motif) receptor 6 [Source:HGNC Symbol;Acc:16647]
CXXC4	NA
CYB5D2	cytochrome b5 domain containing 2 [Source:HGNC Symbol;Acc:28471]
CYB5R1	NA
CYB5R2	NA
CYB5R3	cytochrome b5 reductase 3 [Source:HGNC Symbol;Acc:2873]
CYB5R4	NA
CYBA	NA
CYBB	cytochrome b-245, beta polypeptide [Source:HGNC Symbol;Acc:2578]
CYCSP5	NA
CYP11A1	cytochrome P450, family 11, subfamily A, polypeptide 1 [Source:HGNC Symbol;Acc:2590]
CYP11B1	cytochrome P450, family 11, subfamily B, polypeptide 1 [Source:HGNC Symbol;Acc:2591]
CYP11B2	cytochrome P450, family 11, subfamily B, polypeptide 2 [Source:HGNC Symbol;Acc:2592]
CYP17A1	cytochrome P450, family 17, subfamily A, polypeptide 1 [Source:HGNC Symbol;Acc:2593]
CYP19A1	cytochrome P450, family 19, subfamily A, polypeptide 1 [Source:HGNC Symbol;Acc:2594]
CYP1A1	cytochrome P450, family 1, subfamily A, polypeptide 1 [Source:HGNC Symbol;Acc:2595]
CYP1A2	cytochrome P450, family 1, subfamily A, polypeptide 2 [Source:HGNC Symbol;Acc:2596]
CYP1B1	cytochrome P450, family 1, subfamily B, polypeptide 1 [Source:HGNC Symbol;Acc:2597]
CYP20A1	cytochrome P450, family 20, subfamily A, polypeptide 1 [Source:HGNC Symbol;Acc:20576]
CYP21A2	cytochrome P450, family 21, subfamily A, polypeptide 2 [Source:HGNC Symbol;Acc:2600]
CYP24A1	cytochrome P450, family 24, subfamily A, polypeptide 1 [Source:HGNC Symbol;Acc:2602]
CYP26A1	cytochrome P450, family 26, subfamily A, polypeptide 1 [Source:HGNC Symbol;Acc:2603]
CYP26B1	cytochrome P450, family 26, subfamily B, polypeptide 1 [Source:HGNC Symbol;Acc:20581]
CYP26C1	cytochrome P450, family 26, subfamily C, polypeptide 1 [Source:HGNC Symbol;Acc:20577]
CYP27A1	cytochrome P450, family 27, subfamily A, polypeptide 1 [Source:HGNC Symbol;Acc:2605]
CYP27B1	cytochrome P450, family 27, subfamily B, polypeptide 1 [Source:HGNC Symbol;Acc:2606]
CYP2A13	cytochrome P450, family 2, subfamily A, polypeptide 13 [Source:HGNC Symbol;Acc:2608]
CYP2A6	cytochrome P450, family 2, subfamily A, polypeptide 6 [Source:HGNC Symbol;Acc:2610]
CYP2A7	cytochrome P450, family 2, subfamily A, polypeptide 7 [Source:HGNC Symbol;Acc:2611]
CYP2A7P1	NA
CYP2B6	cytochrome P450, family 2, subfamily B, polypeptide 6 [Source:HGNC Symbol;Acc:2615]
CYP2C18	cytochrome P450, family 2, subfamily C, polypeptide 18 [Source:HGNC Symbol;Acc:2620]
CYP2C19	cytochrome P450, family 2, subfamily C, polypeptide 19 [Source:HGNC Symbol;Acc:2621]
CYP2C8	cytochrome P450, family 2, subfamily C, polypeptide 8 [Source:HGNC Symbol;Acc:2622]
CYP2C9	cytochrome P450, family 2, subfamily C, polypeptide 9 [Source:HGNC Symbol;Acc:2623]
CYP2D6	cytochrome P450, family 2, subfamily D, polypeptide 6 [Source:HGNC Symbol;Acc:2625]
CYP2E1	cytochrome P450, family 2, subfamily E, polypeptide 1 [Source:HGNC Symbol;Acc:2631]
CYP2F1	cytochrome P450, family 2, subfamily F, polypeptide 1 [Source:HGNC Symbol;Acc:2632]
CYP2J2	cytochrome P450, family 2, subfamily J, polypeptide 2 [Source:HGNC Symbol;Acc:2634]
CYP2R1	cytochrome P450, family 2, subfamily R, polypeptide 1 [Source:HGNC Symbol;Acc:20580]
CYP2S1	cytochrome P450, family 2, subfamily S, polypeptide 1 [Source:HGNC Symbol;Acc:15654]
CYP2U1	cytochrome P450, family 2, subfamily U, polypeptide 1 [Source:HGNC Symbol;Acc:20582]
CYP2W1	cytochrome P450, family 2, subfamily W, polypeptide 1 [Source:HGNC Symbol;Acc:20243]
CYP39A1	cytochrome P450, family 39, subfamily A, polypeptide 1 [Source:HGNC Symbol;Acc:17449]
CYP3A4	cytochrome P450, family 3, subfamily A, polypeptide 4 [Source:HGNC Symbol;Acc:2637]
CYP3A43	cytochrome P450, family 3, subfamily A, polypeptide 43 [Source:HGNC Symbol;Acc:17450]
CYP3A5	cytochrome P450, family 3, subfamily A, polypeptide 5 [Source:HGNC Symbol;Acc:2638]
CYP3A7	cytochrome P450, family 3, subfamily A, polypeptide 7 [Source:HGNC Symbol;Acc:2640]
CYP46A1	cytochrome P450, family 46, subfamily A, polypeptide 1 [Source:HGNC Symbol;Acc:2641]
CYP4A11	cytochrome P450, family 4, subfamily A, polypeptide 11 [Source:HGNC Symbol;Acc:2642]
CYP4A22	cytochrome P450, family 4, subfamily A, polypeptide 22 [Source:HGNC Symbol;Acc:20575]
CYP4B1	cytochrome P450, family 4, subfamily B, polypeptide 1 [Source:HGNC Symbol;Acc:2644]
CYP4F11	cytochrome P450, family 4, subfamily F, polypeptide 11 [Source:HGNC Symbol;Acc:13265]
CYP4F12	cytochrome P450, family 4, subfamily F, polypeptide 12 [Source:HGNC Symbol;Acc:18857]
CYP4F2	cytochrome P450, family 4, subfamily F, polypeptide 2 [Source:HGNC Symbol;Acc:2645]
CYP4F22	cytochrome P450, family 4, subfamily F, polypeptide 22 [Source:HGNC Symbol;Acc:26820]
CYP4F3	cytochrome P450, family 4, subfamily F, polypeptide 3 [Source:HGNC Symbol;Acc:2646]
CYP4F8	cytochrome P450, family 4, subfamily F, polypeptide 8 [Source:HGNC Symbol;Acc:2648]
CYP4V2	cytochrome P450, family 4, subfamily V, polypeptide 2 [Source:HGNC Symbol;Acc:23198]
CYP4X1	cytochrome P450, family 4, subfamily X, polypeptide 1 [Source:HGNC Symbol;Acc:20244]
CYP4Z1	cytochrome P450, family 4, subfamily Z, polypeptide 1 [Source:HGNC Symbol;Acc:20583]
CYP51A1	cytochrome P450, family 51, subfamily A, polypeptide 1 [Source:HGNC Symbol;Acc:2649]
CYP7A1	cytochrome P450, family 7, subfamily A, polypeptide 1 [Source:HGNC Symbol;Acc:2651]
CYP7B1	cytochrome P450, family 7, subfamily B, polypeptide 1 [Source:HGNC Symbol;Acc:2652]
CYP8B1	cytochrome P450, family 8, subfamily B, polypeptide 1 [Source:HGNC Symbol;Acc:2653]
CYR61	cysteine-rich, angiogenic inducer, 61 [Source:HGNC Symbol;Acc:2654]
CYSLTR1	cysteinyl leukotriene receptor 1 [Source:HGNC Symbol;Acc:17451]
CYSLTR2	cysteinyl leukotriene receptor 2 [Source:HGNC Symbol;Acc:18274]
CYTH2	NA
CYTL1	cytokine-like 1 [Source:HGNC Symbol;Acc:24435]
DAG1	dystroglycan 1 (dystrophin-associated glycoprotein 1) [Source:HGNC Symbol;Acc:2666]
DAGLA	diacylglycerol lipase, alpha [Source:HGNC Symbol;Acc:1165]
DAGLB	diacylglycerol lipase, beta [Source:HGNC Symbol;Acc:28923]
DAND5	DAN domain family member 5, BMP antagonist [Source:HGNC Symbol;Acc:26780]
DAO	D-amino-acid oxidase [Source:HGNC Symbol;Acc:2671]
DAOA	NA
DAPK1	death-associated protein kinase 1 [Source:HGNC Symbol;Acc:2674]
DAPK2	death-associated protein kinase 2 [Source:HGNC Symbol;Acc:2675]
DAPK3	death-associated protein kinase 3 [Source:HGNC Symbol;Acc:2676]
DARC	Duffy blood group, atypical chemokine receptor [Source:HGNC Symbol;Acc:4035]
DBF4	DBF4 homolog (S. cerevisiae) [Source:HGNC Symbol;Acc:17364]
DBH	dopamine beta-hydroxylase (dopamine beta-monooxygenase) [Source:HGNC Symbol;Acc:2689]
DBI	NA
DBP	NA
DCAF4	NA
DCBLD1	NA
DCD	dermcidin [Source:HGNC Symbol;Acc:14669]
DCK	deoxycytidine kinase [Source:HGNC Symbol;Acc:2704]
DCLK1	doublecortin-like kinase 1 [Source:HGNC Symbol;Acc:2700]
DCLK2	doublecortin-like kinase 2 [Source:HGNC Symbol;Acc:19002]
DCLK3	doublecortin-like kinase 3 [Source:HGNC Symbol;Acc:19005]
DCN	decorin [Source:HGNC Symbol;Acc:2705]
DCPS	decapping enzyme, scavenger [Source:HGNC Symbol;Acc:29812]
DCT	dopachrome tautomerase [Source:HGNC Symbol;Acc:2709]
DCTD	NA
DDAH1	NA
DDB1	NA
DDC	dopa decarboxylase (aromatic L-amino acid decarboxylase) [Source:HGNC Symbol;Acc:2719]
DDHD1	NA
DDIT3	NA
DDIT4	NA
DDO	D-aspartate oxidase [Source:HGNC Symbol;Acc:2727]
DDOST	dolichyl-diphosphooligosaccharide--protein glycosyltransferase subunit (non-catalytic) [Source:HGNC Symbol;Acc:2728]
DDR1	discoidin domain receptor tyrosine kinase 1 [Source:HGNC Symbol;Acc:2730]
DDR2	discoidin domain receptor tyrosine kinase 2 [Source:HGNC Symbol;Acc:2731]
DDRGK1	NA
DDX3X	DEAD (Asp-Glu-Ala-Asp) box helicase 3, X-linked [Source:HGNC Symbol;Acc:2745]
DDX43	NA
DDX5	NA
DEAF1	DEAF1 transcription factor [Source:HGNC Symbol;Acc:14677]
DEFA1	defensin, alpha 1 [Source:HGNC Symbol;Acc:2761]
DEFA1B	defensin, alpha 1B [Source:HGNC Symbol;Acc:33596]
DEFA3	defensin, alpha 3, neutrophil-specific [Source:HGNC Symbol;Acc:2762]
DEFA4	defensin, alpha 4, corticostatin [Source:HGNC Symbol;Acc:2763]
DEFA5	defensin, alpha 5, Paneth cell-specific [Source:HGNC Symbol;Acc:2764]
DEFA6	defensin, alpha 6, Paneth cell-specific [Source:HGNC Symbol;Acc:2765]
DEFB1	defensin, beta 1 [Source:HGNC Symbol;Acc:2766]
DEFB103A	defensin, beta 103A [Source:HGNC Symbol;Acc:15967]
DEFB103B	defensin, beta 103B [Source:HGNC Symbol;Acc:31702]
DEFB104A	defensin, beta 104A [Source:HGNC Symbol;Acc:18115]
DEFB104B	defensin, beta 104B [Source:HGNC Symbol;Acc:26165]
DEFB105A	defensin, beta 105A [Source:HGNC Symbol;Acc:18087]
DEFB105B	defensin, beta 105B [Source:HGNC Symbol;Acc:29930]
DEFB106A	defensin, beta 106A [Source:HGNC Symbol;Acc:18088]
DEFB106B	defensin, beta 106B [Source:HGNC Symbol;Acc:28879]
DEFB107A	defensin, beta 107A [Source:HGNC Symbol;Acc:18086]
DEFB107B	defensin, beta 107B [Source:HGNC Symbol;Acc:31918]
DEFB108B	defensin, beta 108B [Source:HGNC Symbol;Acc:29966]
DEFB110	defensin, beta 110 locus [Source:HGNC Symbol;Acc:18091]
DEFB112	defensin, beta 112 [Source:HGNC Symbol;Acc:18093]
DEFB113	defensin, beta 113 [Source:HGNC Symbol;Acc:18094]
DEFB114	defensin, beta 114 [Source:HGNC Symbol;Acc:18095]
DEFB115	defensin, beta 115 [Source:HGNC Symbol;Acc:18096]
DEFB116	defensin, beta 116 [Source:HGNC Symbol;Acc:18097]
DEFB118	defensin, beta 118 [Source:HGNC Symbol;Acc:16196]
DEFB126	defensin, beta 126 [Source:HGNC Symbol;Acc:15900]
DEFB127	defensin, beta 127 [Source:HGNC Symbol;Acc:16206]
DEFB4A	defensin, beta 4A [Source:HGNC Symbol;Acc:2767]
DEGS1	NA
DEPTOR	NA
DERL1	derlin 1 [Source:HGNC Symbol;Acc:28454]
DES	NA
DFFB	NA
DGAT1	diacylglycerol O-acyltransferase 1 [Source:HGNC Symbol;Acc:2843]
DGAT2	NA
DGCR6	DiGeorge syndrome critical region gene 6 [Source:HGNC Symbol;Acc:2846]
DGKB	NA
DHCR24	NA
DHCR7	7-dehydrocholesterol reductase [Source:HGNC Symbol;Acc:2860]
DHFR	dihydrofolate reductase [Source:HGNC Symbol;Acc:2861]
DHFRL1	dihydrofolate reductase-like 1 [Source:HGNC Symbol;Acc:27309]
DHH	desert hedgehog [Source:HGNC Symbol;Acc:2865]
DHODH	dihydroorotate dehydrogenase (quinone) [Source:HGNC Symbol;Acc:2867]
DHPS	NA
DHRS1	dehydrogenase/reductase (SDR family) member 1 [Source:HGNC Symbol;Acc:16445]
DHRS12	dehydrogenase/reductase (SDR family) member 12 [Source:HGNC Symbol;Acc:25832]
DHRS13	dehydrogenase/reductase (SDR family) member 13 [Source:HGNC Symbol;Acc:28326]
DHRS2	dehydrogenase/reductase (SDR family) member 2 [Source:HGNC Symbol;Acc:18349]
DHRS3	dehydrogenase/reductase (SDR family) member 3 [Source:HGNC Symbol;Acc:17693]
DHRS4	dehydrogenase/reductase (SDR family) member 4 [Source:HGNC Symbol;Acc:16985]
DHRS4L2	dehydrogenase/reductase (SDR family) member 4 like 2 [Source:HGNC Symbol;Acc:19731]
DHRS7	dehydrogenase/reductase (SDR family) member 7 [Source:HGNC Symbol;Acc:21524]
DHRS7B	dehydrogenase/reductase (SDR family) member 7B [Source:HGNC Symbol;Acc:24547]
DHRS7C	dehydrogenase/reductase (SDR family) member 7C [Source:HGNC Symbol;Acc:32423]
DHRS9	dehydrogenase/reductase (SDR family) member 9 [Source:HGNC Symbol;Acc:16888]
DHRSX	dehydrogenase/reductase (SDR family) X-linked [Source:HGNC Symbol;Acc:18399]
DHX36	NA
DIABLO	NA
DIAPH3	NA
DIO1	deiodinase, iodothyronine, type I [Source:HGNC Symbol;Acc:2883]
DIO3	deiodinase, iodothyronine, type III [Source:HGNC Symbol;Acc:2885]
DKC1	NA
DKK1	dickkopf WNT signaling pathway inhibitor 1 [Source:HGNC Symbol;Acc:2891]
DKK2	dickkopf WNT signaling pathway inhibitor 2 [Source:HGNC Symbol;Acc:2892]
DKK3	dickkopf WNT signaling pathway inhibitor 3 [Source:HGNC Symbol;Acc:2893]
DKK4	dickkopf WNT signaling pathway inhibitor 4 [Source:HGNC Symbol;Acc:2894]
DKKL1	dickkopf-like 1 [Source:HGNC Symbol;Acc:16528]
DLD	dihydrolipoamide dehydrogenase [Source:HGNC Symbol;Acc:2898]
DLG4	NA
DLG5	NA
DLK1	delta-like 1 homolog (Drosophila) [Source:HGNC Symbol;Acc:2907]
DLL3	NA
DLL4	delta-like 4 (Drosophila) [Source:HGNC Symbol;Acc:2910]
DMBT1	deleted in malignant brain tumors 1 [Source:HGNC Symbol;Acc:2926]
DMD	dystrophin [Source:HGNC Symbol;Acc:2928]
DMKN	dermokine [Source:HGNC Symbol;Acc:25063]
DMP1	dentin matrix acidic phosphoprotein 1 [Source:HGNC Symbol;Acc:2932]
DMPK	dystrophia myotonica-protein kinase [Source:HGNC Symbol;Acc:2933]
DNAH8	NA
DNAJA1	DnaJ (Hsp40) homolog, subfamily A, member 1 [Source:HGNC Symbol;Acc:5229]
DNAJB1	NA
DNAJB11	DnaJ (Hsp40) homolog, subfamily B, member 11 [Source:HGNC Symbol;Acc:14889]
DNASE1	deoxyribonuclease I [Source:HGNC Symbol;Acc:2956]
DNASE1L3	deoxyribonuclease I-like 3 [Source:HGNC Symbol;Acc:2959]
DNER	NA
DNMT1	DNA (cytosine-5-)-methyltransferase 1 [Source:HGNC Symbol;Acc:2976]
DNMT3A	DNA (cytosine-5-)-methyltransferase 3 alpha [Source:HGNC Symbol;Acc:2978]
DNMT3B	DNA (cytosine-5-)-methyltransferase 3 beta [Source:HGNC Symbol;Acc:2979]
DNMT3L	NA
DNPEP	aspartyl aminopeptidase [Source:HGNC Symbol;Acc:2981]
DNTT	NA
DOCK10	NA
DOCK8	NA
DOK5	NA
DOT1L	DOT1-like histone H3K79 methyltransferase [Source:HGNC Symbol;Acc:24948]
DPEP1	dipeptidase 1 (renal) [Source:HGNC Symbol;Acc:3002]
DPEP2	dipeptidase 2 [Source:HGNC Symbol;Acc:23028]
DPEP3	dipeptidase 3 [Source:HGNC Symbol;Acc:23029]
DPP10	dipeptidyl-peptidase 10 (non-functional) [Source:HGNC Symbol;Acc:20823]
DPP4	dipeptidyl-peptidase 4 [Source:HGNC Symbol;Acc:3009]
DPP6	dipeptidyl-peptidase 6 [Source:HGNC Symbol;Acc:3010]
DPP7	dipeptidyl-peptidase 7 [Source:HGNC Symbol;Acc:14892]
DPP8	dipeptidyl-peptidase 8 [Source:HGNC Symbol;Acc:16490]
DPP9	dipeptidyl-peptidase 9 [Source:HGNC Symbol;Acc:18648]
DPT	dermatopontin [Source:HGNC Symbol;Acc:3011]
DPYD	dihydropyrimidine dehydrogenase [Source:HGNC Symbol;Acc:3012]
DPYS	NA
DPYSL2	NA
DPYSL3	NA
DRAM1	NA
DRAXIN	dorsal inhibitory axon guidance protein [Source:HGNC Symbol;Acc:25054]
DRD1	dopamine receptor D1 [Source:HGNC Symbol;Acc:3020]
DRD2	dopamine receptor D2 [Source:HGNC Symbol;Acc:3023]
DRD3	dopamine receptor D3 [Source:HGNC Symbol;Acc:3024]
DRD4	dopamine receptor D4 [Source:HGNC Symbol;Acc:3025]
DRD5	dopamine receptor D5 [Source:HGNC Symbol;Acc:3026]
DROSHA	NA
DSCAM	Down syndrome cell adhesion molecule [Source:HGNC Symbol;Acc:3039]
DSE	NA
DSG1	NA
DSG3	NA
DSP	NA
DSPP	dentin sialophosphoprotein [Source:HGNC Symbol;Acc:3054]
DST	dystonin [Source:HGNC Symbol;Acc:1090]
DSTYK	dual serine/threonine and tyrosine protein kinase [Source:HGNC Symbol;Acc:29043]
DTNBP1	NA
DTYMK	NA
DUOX2	NA
DUSP1	NA
DUSP3	dual specificity phosphatase 3 [Source:HGNC Symbol;Acc:3069]
DUSP6	NA
DUT	deoxyuridine triphosphatase [Source:HGNC Symbol;Acc:3078]
DYNC2H1	NA
DYRK1A	dual-specificity tyrosine-(Y)-phosphorylation regulated kinase 1A [Source:HGNC Symbol;Acc:3091]
DYRK1B	dual-specificity tyrosine-(Y)-phosphorylation regulated kinase 1B [Source:HGNC Symbol;Acc:3092]
DYRK2	dual-specificity tyrosine-(Y)-phosphorylation regulated kinase 2 [Source:HGNC Symbol;Acc:3093]
DYRK3	dual-specificity tyrosine-(Y)-phosphorylation regulated kinase 3 [Source:HGNC Symbol;Acc:3094]
DYRK4	dual-specificity tyrosine-(Y)-phosphorylation regulated kinase 4 [Source:HGNC Symbol;Acc:3095]
E2F1	NA
E2F7	NA
EBI3	Epstein-Barr virus induced 3 [Source:HGNC Symbol;Acc:3129]
EBP	emopamil binding protein (sterol isomerase) [Source:HGNC Symbol;Acc:3133]
EBPL	emopamil binding protein-like [Source:HGNC Symbol;Acc:18061]
ECE1	endothelin converting enzyme 1 [Source:HGNC Symbol;Acc:3146]
ECE2	NA
ECM1	extracellular matrix protein 1 [Source:HGNC Symbol;Acc:3153]
ECM2	extracellular matrix protein 2, female organ and adipocyte specific [Source:HGNC Symbol;Acc:3154]
ECT2L	NA
EDA	ectodysplasin A [Source:HGNC Symbol;Acc:3157]
EDA2R	NA
EDAR	ectodysplasin A receptor [Source:HGNC Symbol;Acc:2895]
EDDM3A	epididymal protein 3A [Source:HGNC Symbol;Acc:16978]
EDEM2	ER degradation enhancer, mannosidase alpha-like 2 [Source:HGNC Symbol;Acc:15877]
EDIL3	EGF-like repeats and discoidin I-like domains 3 [Source:HGNC Symbol;Acc:3173]
EDN1	endothelin 1 [Source:HGNC Symbol;Acc:3176]
EDN2	endothelin 2 [Source:HGNC Symbol;Acc:3177]
EDN3	endothelin 3 [Source:HGNC Symbol;Acc:3178]
EDNRA	endothelin receptor type A [Source:HGNC Symbol;Acc:3179]
EDNRB	endothelin receptor type B [Source:HGNC Symbol;Acc:3180]
EED	NA
EEF1A1	NA
EEF2	eukaryotic translation elongation factor 2 [Source:HGNC Symbol;Acc:3214]
EEF2K	eukaryotic elongation factor-2 kinase [Source:HGNC Symbol;Acc:24615]
EFEMP1	EGF containing fibulin-like extracellular matrix protein 1 [Source:HGNC Symbol;Acc:3218]
EFEMP2	EGF containing fibulin-like extracellular matrix protein 2 [Source:HGNC Symbol;Acc:3219]
EFNA1	ephrin-A1 [Source:HGNC Symbol;Acc:3221]
EFNA4	ephrin-A4 [Source:HGNC Symbol;Acc:3224]
EFNA5	ephrin-A5 [Source:HGNC Symbol;Acc:3225]
EFNB1	ephrin-B1 [Source:HGNC Symbol;Acc:3226]
EFNB3	ephrin-B3 [Source:HGNC Symbol;Acc:3228]
EFTUD1	elongation factor Tu GTP binding domain containing 1 [Source:HGNC Symbol;Acc:25789]
EFTUD2	elongation factor Tu GTP binding domain containing 2 [Source:HGNC Symbol;Acc:30858]
EGF	epidermal growth factor [Source:HGNC Symbol;Acc:3229]
EGFL6	EGF-like-domain, multiple 6 [Source:HGNC Symbol;Acc:3235]
EGFL7	EGF-like-domain, multiple 7 [Source:HGNC Symbol;Acc:20594]
EGFL8	EGF-like-domain, multiple 8 [Source:HGNC Symbol;Acc:13944]
EGFLAM	EGF-like, fibronectin type III and laminin G domains [Source:HGNC Symbol;Acc:26810]
EGFR	epidermal growth factor receptor [Source:HGNC Symbol;Acc:3236]
EGLN1	egl-9 family hypoxia-inducible factor 1 [Source:HGNC Symbol;Acc:1232]
EGLN2	egl-9 family hypoxia-inducible factor 2 [Source:HGNC Symbol;Acc:14660]
EGLN3	egl-9 family hypoxia-inducible factor 3 [Source:HGNC Symbol;Acc:14661]
EGR1	NA
EGR2	NA
EHMT1	euchromatic histone-lysine N-methyltransferase 1 [Source:HGNC Symbol;Acc:24650]
EHMT2	euchromatic histone-lysine N-methyltransferase 2 [Source:HGNC Symbol;Acc:14129]
EIF2AK1	eukaryotic translation initiation factor 2-alpha kinase 1 [Source:HGNC Symbol;Acc:24921]
EIF2AK2	eukaryotic translation initiation factor 2-alpha kinase 2 [Source:HGNC Symbol;Acc:9437]
EIF2AK3	eukaryotic translation initiation factor 2-alpha kinase 3 [Source:HGNC Symbol;Acc:3255]
EIF2AK4	eukaryotic translation initiation factor 2 alpha kinase 4 [Source:HGNC Symbol;Acc:19687]
EIF2B1	NA
EIF2S1	NA
EIF3A	NA
EIF4A1	eukaryotic translation initiation factor 4A1 [Source:HGNC Symbol;Acc:3282]
EIF4E	eukaryotic translation initiation factor 4E [Source:HGNC Symbol;Acc:3287]
EIF4EBP1	NA
EIF4G1	NA
EIF4H	eukaryotic translation initiation factor 4H [Source:HGNC Symbol;Acc:12741]
EIF5A	NA
ELANE	elastase, neutrophil expressed [Source:HGNC Symbol;Acc:3309]
ELAVL1	ELAV like RNA binding protein 1 [Source:HGNC Symbol;Acc:3312]
ELK1	NA
ELN	elastin [Source:HGNC Symbol;Acc:3327]
ELOVL3	ELOVL fatty acid elongase 3 [Source:HGNC Symbol;Acc:18047]
ELOVL6	ELOVL fatty acid elongase 6 [Source:HGNC Symbol;Acc:15829]
ELP5	NA
ELSPBP1	epididymal sperm binding protein 1 [Source:HGNC Symbol;Acc:14417]
EMC10	ER membrane protein complex subunit 10 [Source:HGNC Symbol;Acc:27609]
EMID1	EMI domain containing 1 [Source:HGNC Symbol;Acc:18036]
EMILIN1	elastin microfibril interfacer 1 [Source:HGNC Symbol;Acc:19880]
EMILIN2	elastin microfibril interfacer 2 [Source:HGNC Symbol;Acc:19881]
EMILIN3	elastin microfibril interfacer 3 [Source:HGNC Symbol;Acc:16123]
EML4	NA
EMP1	NA
EMP2	NA
EMR2	egf-like module containing, mucin-like, hormone receptor-like 2 [Source:HGNC Symbol;Acc:3337]
EMR3	egf-like module containing, mucin-like, hormone receptor-like 3 [Source:HGNC Symbol;Acc:23647]
ENAM	enamelin [Source:HGNC Symbol;Acc:3344]
ENC1	ectodermal-neural cortex 1 (with BTB domain) [Source:HGNC Symbol;Acc:3345]
ENDOU	endonuclease, polyU-specific [Source:HGNC Symbol;Acc:14369]
ENG	endoglin [Source:HGNC Symbol;Acc:3349]
ENGASE	endo-beta-N-acetylglucosaminidase [Source:HGNC Symbol;Acc:24622]
ENHO	energy homeostasis associated [Source:HGNC Symbol;Acc:24838]
ENO2	NA
ENOSF1	NA
ENOX1	ecto-NOX disulfide-thiol exchanger 1 [Source:HGNC Symbol;Acc:25474]
ENOX2	ecto-NOX disulfide-thiol exchanger 2 [Source:HGNC Symbol;Acc:2259]
ENPEP	glutamyl aminopeptidase (aminopeptidase A) [Source:HGNC Symbol;Acc:3355]
ENPP1	ectonucleotide pyrophosphatase/phosphodiesterase 1 [Source:HGNC Symbol;Acc:3356]
ENPP2	ectonucleotide pyrophosphatase/phosphodiesterase 2 [Source:HGNC Symbol;Acc:3357]
ENPP3	ectonucleotide pyrophosphatase/phosphodiesterase 3 [Source:HGNC Symbol;Acc:3358]
ENPP5	ectonucleotide pyrophosphatase/phosphodiesterase 5 (putative) [Source:HGNC Symbol;Acc:13717]
ENPP6	ectonucleotide pyrophosphatase/phosphodiesterase 6 [Source:HGNC Symbol;Acc:23409]
ENPP7	ectonucleotide pyrophosphatase/phosphodiesterase 7 [Source:HGNC Symbol;Acc:23764]
ENTPD1	ectonucleoside triphosphate diphosphohydrolase 1 [Source:HGNC Symbol;Acc:3363]
ENTPD2	NA
ENTPD6	ectonucleoside triphosphate diphosphohydrolase 6 (putative) [Source:HGNC Symbol;Acc:3368]
EP300	E1A binding protein p300 [Source:HGNC Symbol;Acc:3373]
EPAS1	endothelial PAS domain protein 1 [Source:HGNC Symbol;Acc:3374]
EPB41	NA
EPCAM	epithelial cell adhesion molecule [Source:HGNC Symbol;Acc:11529]
EPDR1	ependymin related 1 [Source:HGNC Symbol;Acc:17572]
EPGN	epithelial mitogen [Source:HGNC Symbol;Acc:17470]
EPHA1	EPH receptor A1 [Source:HGNC Symbol;Acc:3385]
EPHA10	EPH receptor A10 [Source:HGNC Symbol;Acc:19987]
EPHA2	EPH receptor A2 [Source:HGNC Symbol;Acc:3386]
EPHA3	EPH receptor A3 [Source:HGNC Symbol;Acc:3387]
EPHA4	EPH receptor A4 [Source:HGNC Symbol;Acc:3388]
EPHA5	EPH receptor A5 [Source:HGNC Symbol;Acc:3389]
EPHA6	EPH receptor A6 [Source:HGNC Symbol;Acc:19296]
EPHA7	EPH receptor A7 [Source:HGNC Symbol;Acc:3390]
EPHA8	EPH receptor A8 [Source:HGNC Symbol;Acc:3391]
EPHB1	EPH receptor B1 [Source:HGNC Symbol;Acc:3392]
EPHB2	EPH receptor B2 [Source:HGNC Symbol;Acc:3393]
EPHB3	EPH receptor B3 [Source:HGNC Symbol;Acc:3394]
EPHB4	EPH receptor B4 [Source:HGNC Symbol;Acc:3395]
EPHB6	EPH receptor B6 [Source:HGNC Symbol;Acc:3396]
EPHX1	epoxide hydrolase 1, microsomal (xenobiotic) [Source:HGNC Symbol;Acc:3401]
EPHX2	epoxide hydrolase 2, cytoplasmic [Source:HGNC Symbol;Acc:3402]
EPM2A	NA
EPO	erythropoietin [Source:HGNC Symbol;Acc:3415]
EPOR	erythropoietin receptor [Source:HGNC Symbol;Acc:3416]
EPRS1	NA
EPX	eosinophil peroxidase [Source:HGNC Symbol;Acc:3423]
EPYC	epiphycan [Source:HGNC Symbol;Acc:3053]
ERAP1	endoplasmic reticulum aminopeptidase 1 [Source:HGNC Symbol;Acc:18173]
ERAP2	NA
ERBB2	v-erb-b2 avian erythroblastic leukemia viral oncogene homolog 2 [Source:HGNC Symbol;Acc:3430]
ERBB2IP	erbb2 interacting protein [Source:HGNC Symbol;Acc:15842]
ERBB3	v-erb-b2 avian erythroblastic leukemia viral oncogene homolog 3 [Source:HGNC Symbol;Acc:3431]
ERBB4	v-erb-b2 avian erythroblastic leukemia viral oncogene homolog 4 [Source:HGNC Symbol;Acc:3432]
ERCC1	NA
ERCC2	NA
ERCC3	NA
ERCC4	NA
ERCC5	excision repair cross-complementing rodent repair deficiency, complementation group 5 [Source:HGNC Symbol;Acc:3437]
ERCC6	NA
EREG	epiregulin [Source:HGNC Symbol;Acc:3443]
ERG	v-ets avian erythroblastosis virus E26 oncogene homolog [Source:HGNC Symbol;Acc:3446]
ERICH3	NA
ERN1	endoplasmic reticulum to nucleus signaling 1 [Source:HGNC Symbol;Acc:3449]
ERN2	endoplasmic reticulum to nucleus signaling 2 [Source:HGNC Symbol;Acc:16942]
ERO1L	ERO1-like (S. cerevisiae) [Source:HGNC Symbol;Acc:13280]
ERP29	endoplasmic reticulum protein 29 [Source:HGNC Symbol;Acc:13799]
ERP44	endoplasmic reticulum protein 44 [Source:HGNC Symbol;Acc:18311]
ERRFI1	NA
ESAM	endothelial cell adhesion molecule [Source:HGNC Symbol;Acc:17474]
ESM1	endothelial cell-specific molecule 1 [Source:HGNC Symbol;Acc:3466]
ESR1	estrogen receptor 1 [Source:HGNC Symbol;Acc:3467]
ESR2	estrogen receptor 2 (ER beta) [Source:HGNC Symbol;Acc:3468]
ESRRA	estrogen-related receptor alpha [Source:HGNC Symbol;Acc:3471]
ESRRB	estrogen-related receptor beta [Source:HGNC Symbol;Acc:3473]
ESRRG	estrogen-related receptor gamma [Source:HGNC Symbol;Acc:3474]
ESYT2	NA
ETFDH	NA
ETNPPL	ethanolamine-phosphate phospho-lyase [Source:HGNC Symbol;Acc:14404]
ETS2	NA
ETV1	NA
ETV4	NA
ETV5	NA
ETV6	NA
EVI2B	ecotropic viral integration site 2B [Source:HGNC Symbol;Acc:3500]
EWSR1	NA
EXO1	NA
EXTL2	exostosin-like glycosyltransferase 2 [Source:HGNC Symbol;Acc:3516]
EYA2	NA
EYS	eyes shut homolog (Drosophila) [Source:HGNC Symbol;Acc:21555]
EZH1	NA
EZH2	NA
EZR	NA
F10	coagulation factor X [Source:HGNC Symbol;Acc:3528]
F11	coagulation factor XI [Source:HGNC Symbol;Acc:3529]
F11R	F11 receptor [Source:HGNC Symbol;Acc:14685]
F12	coagulation factor XII (Hageman factor) [Source:HGNC Symbol;Acc:3530]
F13A1	coagulation factor XIII, A1 polypeptide [Source:HGNC Symbol;Acc:3531]
F13B	coagulation factor XIII, B polypeptide [Source:HGNC Symbol;Acc:3534]
F2	coagulation factor II (thrombin) [Source:HGNC Symbol;Acc:3535]
F2R	coagulation factor II (thrombin) receptor [Source:HGNC Symbol;Acc:3537]
F2RL1	coagulation factor II (thrombin) receptor-like 1 [Source:HGNC Symbol;Acc:3538]
F2RL2	coagulation factor II (thrombin) receptor-like 2 [Source:HGNC Symbol;Acc:3539]
F2RL3	coagulation factor II (thrombin) receptor-like 3 [Source:HGNC Symbol;Acc:3540]
F3	coagulation factor III (thromboplastin, tissue factor) [Source:HGNC Symbol;Acc:3541]
F5	coagulation factor V (proaccelerin, labile factor) [Source:HGNC Symbol;Acc:3542]
F7	coagulation factor VII (serum prothrombin conversion accelerator) [Source:HGNC Symbol;Acc:3544]
F8	coagulation factor VIII, procoagulant component [Source:HGNC Symbol;Acc:3546]
F9	coagulation factor IX [Source:HGNC Symbol;Acc:3551]
FAAH	fatty acid amide hydrolase [Source:HGNC Symbol;Acc:3553]
FAAH2	fatty acid amide hydrolase 2 [Source:HGNC Symbol;Acc:26440]
FABP1	fatty acid binding protein 1, liver [Source:HGNC Symbol;Acc:3555]
FABP2	fatty acid binding protein 2, intestinal [Source:HGNC Symbol;Acc:3556]
FABP3	NA
FABP4	fatty acid binding protein 4, adipocyte [Source:HGNC Symbol;Acc:3559]
FABP5	NA
FADD	NA
FAM177A1	NA
FAM178B	NA
FAM19A1	family with sequence similarity 19 (chemokine (C-C motif)-like), member A1 [Source:HGNC Symbol;Acc:21587]
FAM19A3	family with sequence similarity 19 (chemokine (C-C motif)-like), member A3 [Source:HGNC Symbol;Acc:21590]
FAM19A4	family with sequence similarity 19 (chemokine (C-C motif)-like), member A4 [Source:HGNC Symbol;Acc:21591]
FAM19A5	family with sequence similarity 19 (chemokine (C-C motif)-like), member A5 [Source:HGNC Symbol;Acc:21592]
FAM20A	family with sequence similarity 20, member A [Source:HGNC Symbol;Acc:23015]
FAM20C	family with sequence similarity 20, member C [Source:HGNC Symbol;Acc:22140]
FAM3B	family with sequence similarity 3, member B [Source:HGNC Symbol;Acc:1253]
FAM3C	family with sequence similarity 3, member C [Source:HGNC Symbol;Acc:18664]
FANCA	NA
FANCC	NA
FANCD2	NA
FAP	fibroblast activation protein, alpha [Source:HGNC Symbol;Acc:3590]
FARP2	NA
FARS2	phenylalanyl-tRNA synthetase 2, mitochondrial [Source:HGNC Symbol;Acc:21062]
FAS	Fas cell surface death receptor [Source:HGNC Symbol;Acc:11920]
FASLG	Fas ligand (TNF superfamily, member 6) [Source:HGNC Symbol;Acc:11936]
FASN	fatty acid synthase [Source:HGNC Symbol;Acc:3594]
FAT1	FAT atypical cadherin 1 [Source:HGNC Symbol;Acc:3595]
FAT3	FAT atypical cadherin 3 [Source:HGNC Symbol;Acc:23112]
FAT4	FAT atypical cadherin 4 [Source:HGNC Symbol;Acc:23109]
FBLN1	fibulin 1 [Source:HGNC Symbol;Acc:3600]
FBLN2	fibulin 2 [Source:HGNC Symbol;Acc:3601]
FBLN5	fibulin 5 [Source:HGNC Symbol;Acc:3602]
FBLN7	fibulin 7 [Source:HGNC Symbol;Acc:26740]
FBN1	fibrillin 1 [Source:HGNC Symbol;Acc:3603]
FBN2	fibrillin 2 [Source:HGNC Symbol;Acc:3604]
FBN3	fibrillin 3 [Source:HGNC Symbol;Acc:18794]
FBP1	fructose-1,6-bisphosphatase 1 [Source:HGNC Symbol;Acc:3606]
FBP2	NA
FBXL17	NA
FBXL19	NA
FBXW7	NA
FCAMR	Fc receptor, IgA, IgM, high affinity [Source:HGNC Symbol;Acc:24692]
FCAR	Fc fragment of IgA, receptor for [Source:HGNC Symbol;Acc:3608]
FCER1A	Fc fragment of IgE, high affinity I, receptor for; alpha polypeptide [Source:HGNC Symbol;Acc:3609]
FCER1G	NA
FCER2	Fc fragment of IgE, low affinity II, receptor for (CD23) [Source:HGNC Symbol;Acc:3612]
FCGBP	Fc fragment of IgG binding protein [Source:HGNC Symbol;Acc:13572]
FCGR1A	Fc fragment of IgG, high affinity Ia, receptor (CD64) [Source:HGNC Symbol;Acc:3613]
FCGR1CP	NA
FCGR2A	Fc fragment of IgG, low affinity IIa, receptor (CD32) [Source:HGNC Symbol;Acc:3616]
FCGR2B	Fc fragment of IgG, low affinity IIb, receptor (CD32) [Source:HGNC Symbol;Acc:3618]
FCGR2C	Fc fragment of IgG, low affinity IIc, receptor for (CD32) (gene/pseudogene) [Source:HGNC Symbol;Acc:15626]
FCGR3A	Fc fragment of IgG, low affinity IIIa, receptor (CD16a) [Source:HGNC Symbol;Acc:3619]
FCGR3B	Fc fragment of IgG, low affinity IIIb, receptor (CD16b) [Source:HGNC Symbol;Acc:3620]
FCGRT	Fc fragment of IgG, receptor, transporter, alpha [Source:HGNC Symbol;Acc:3621]
FCN1	ficolin (collagen/fibrinogen domain containing) 1 [Source:HGNC Symbol;Acc:3623]
FCN2	ficolin (collagen/fibrinogen domain containing lectin) 2 [Source:HGNC Symbol;Acc:3624]
FCN3	ficolin (collagen/fibrinogen domain containing) 3 [Source:HGNC Symbol;Acc:3625]
FCRL1	Fc receptor-like 1 [Source:HGNC Symbol;Acc:18509]
FCRL2	Fc receptor-like 2 [Source:HGNC Symbol;Acc:14875]
FCRL3	Fc receptor-like 3 [Source:HGNC Symbol;Acc:18506]
FCRL4	Fc receptor-like 4 [Source:HGNC Symbol;Acc:18507]
FCRL5	Fc receptor-like 5 [Source:HGNC Symbol;Acc:18508]
FCRL6	Fc receptor-like 6 [Source:HGNC Symbol;Acc:31910]
FCRLA	Fc receptor-like A [Source:HGNC Symbol;Acc:18504]
FDCSP	follicular dendritic cell secreted protein [Source:HGNC Symbol;Acc:19215]
FDFT1	farnesyl-diphosphate farnesyltransferase 1 [Source:HGNC Symbol;Acc:3629]
FDPS	farnesyl diphosphate synthase [Source:HGNC Symbol;Acc:3631]
FECH	NA
FEN1	flap structure-specific endonuclease 1 [Source:HGNC Symbol;Acc:3650]
FER	fer (fps/fes related) tyrosine kinase [Source:HGNC Symbol;Acc:3655]
FES	feline sarcoma oncogene [Source:HGNC Symbol;Acc:3657]
FFAR1	free fatty acid receptor 1 [Source:HGNC Symbol;Acc:4498]
FFAR2	free fatty acid receptor 2 [Source:HGNC Symbol;Acc:4501]
FFAR3	free fatty acid receptor 3 [Source:HGNC Symbol;Acc:4499]
FFAR4	free fatty acid receptor 4 [Source:HGNC Symbol;Acc:19061]
FGA	fibrinogen alpha chain [Source:HGNC Symbol;Acc:3661]
FGB	fibrinogen beta chain [Source:HGNC Symbol;Acc:3662]
FGD4	NA
FGF1	fibroblast growth factor 1 (acidic) [Source:HGNC Symbol;Acc:3665]
FGF10	fibroblast growth factor 10 [Source:HGNC Symbol;Acc:3666]
FGF12	fibroblast growth factor 12 [Source:HGNC Symbol;Acc:3668]
FGF16	fibroblast growth factor 16 [Source:HGNC Symbol;Acc:3672]
FGF17	fibroblast growth factor 17 [Source:HGNC Symbol;Acc:3673]
FGF18	fibroblast growth factor 18 [Source:HGNC Symbol;Acc:3674]
FGF19	fibroblast growth factor 19 [Source:HGNC Symbol;Acc:3675]
FGF2	fibroblast growth factor 2 (basic) [Source:HGNC Symbol;Acc:3676]
FGF20	fibroblast growth factor 20 [Source:HGNC Symbol;Acc:3677]
FGF21	fibroblast growth factor 21 [Source:HGNC Symbol;Acc:3678]
FGF22	fibroblast growth factor 22 [Source:HGNC Symbol;Acc:3679]
FGF23	fibroblast growth factor 23 [Source:HGNC Symbol;Acc:3680]
FGF3	fibroblast growth factor 3 [Source:HGNC Symbol;Acc:3681]
FGF4	fibroblast growth factor 4 [Source:HGNC Symbol;Acc:3682]
FGF5	fibroblast growth factor 5 [Source:HGNC Symbol;Acc:3683]
FGF6	fibroblast growth factor 6 [Source:HGNC Symbol;Acc:3684]
FGF7	fibroblast growth factor 7 [Source:HGNC Symbol;Acc:3685]
FGF8	fibroblast growth factor 8 (androgen-induced) [Source:HGNC Symbol;Acc:3686]
FGF9	fibroblast growth factor 9 [Source:HGNC Symbol;Acc:3687]
FGFBP1	fibroblast growth factor binding protein 1 [Source:HGNC Symbol;Acc:19695]
FGFBP2	fibroblast growth factor binding protein 2 [Source:HGNC Symbol;Acc:29451]
FGFBP3	fibroblast growth factor binding protein 3 [Source:HGNC Symbol;Acc:23428]
FGFR1	fibroblast growth factor receptor 1 [Source:HGNC Symbol;Acc:3688]
FGFR1OP2	NA
FGFR2	fibroblast growth factor receptor 2 [Source:HGNC Symbol;Acc:3689]
FGFR3	fibroblast growth factor receptor 3 [Source:HGNC Symbol;Acc:3690]
FGFR3P1	NA
FGFR4	fibroblast growth factor receptor 4 [Source:HGNC Symbol;Acc:3691]
FGFRL1	fibroblast growth factor receptor-like 1 [Source:HGNC Symbol;Acc:3693]
FGG	fibrinogen gamma chain [Source:HGNC Symbol;Acc:3694]
FGL1	fibrinogen-like 1 [Source:HGNC Symbol;Acc:3695]
FGL2	fibrinogen-like 2 [Source:HGNC Symbol;Acc:3696]
FGR	feline Gardner-Rasheed sarcoma viral oncogene homolog [Source:HGNC Symbol;Acc:3697]
FH	NA
FHIT	NA
FHL2	NA
FIBIN	fin bud initiation factor homolog (zebrafish) [Source:HGNC Symbol;Acc:33747]
FIGF	c-fos induced growth factor (vascular endothelial growth factor D) [Source:HGNC Symbol;Acc:3708]
FIP1L1	NA
FJX1	four jointed box 1 (Drosophila) [Source:HGNC Symbol;Acc:17166]
FKBP10	FK506 binding protein 10, 65 kDa [Source:HGNC Symbol;Acc:18169]
FKBP11	FK506 binding protein 11, 19 kDa [Source:HGNC Symbol;Acc:18624]
FKBP14	FK506 binding protein 14, 22 kDa [Source:HGNC Symbol;Acc:18625]
FKBP15	FK506 binding protein 15, 133kDa [Source:HGNC Symbol;Acc:23397]
FKBP1A	FK506 binding protein 1A, 12kDa [Source:HGNC Symbol;Acc:3711]
FKBP1B	FK506 binding protein 1B, 12.6 kDa [Source:HGNC Symbol;Acc:3712]
FKBP1C	FK506 binding protein 1C [Source:HGNC Symbol;Acc:21376]
FKBP2	FK506 binding protein 2, 13kDa [Source:HGNC Symbol;Acc:3718]
FKBP3	FK506 binding protein 3, 25kDa [Source:HGNC Symbol;Acc:3719]
FKBP4	FK506 binding protein 4, 59kDa [Source:HGNC Symbol;Acc:3720]
FKBP5	FK506 binding protein 5 [Source:HGNC Symbol;Acc:3721]
FKBP6	FK506 binding protein 6, 36kDa [Source:HGNC Symbol;Acc:3722]
FKBP7	FK506 binding protein 7 [Source:HGNC Symbol;Acc:3723]
FKBP8	FK506 binding protein 8, 38kDa [Source:HGNC Symbol;Acc:3724]
FKBP9	FK506 binding protein 9, 63 kDa [Source:HGNC Symbol;Acc:3725]
FKRP	fukutin related protein [Source:HGNC Symbol;Acc:17997]
FKTN	fukutin [Source:HGNC Symbol;Acc:3622]
FLCN	NA
FLG	NA
FLI1	NA
FLNA	filamin A, alpha [Source:HGNC Symbol;Acc:3754]
FLRT1	fibronectin leucine rich transmembrane protein 1 [Source:HGNC Symbol;Acc:3760]
FLRT2	fibronectin leucine rich transmembrane protein 2 [Source:HGNC Symbol;Acc:3761]
FLT1	fms-related tyrosine kinase 1 [Source:HGNC Symbol;Acc:3763]
FLT3	fms-related tyrosine kinase 3 [Source:HGNC Symbol;Acc:3765]
FLT3LG	fms-related tyrosine kinase 3 ligand [Source:HGNC Symbol;Acc:3766]
FLT4	fms-related tyrosine kinase 4 [Source:HGNC Symbol;Acc:3767]
FMO1	flavin containing monooxygenase 1 [Source:HGNC Symbol;Acc:3769]
FMO2	flavin containing monooxygenase 2 (non-functional) [Source:HGNC Symbol;Acc:3770]
FMO3	flavin containing monooxygenase 3 [Source:HGNC Symbol;Acc:3771]
FMO4	flavin containing monooxygenase 4 [Source:HGNC Symbol;Acc:3772]
FMO5	flavin containing monooxygenase 5 [Source:HGNC Symbol;Acc:3773]
FMO6P	flavin containing monooxygenase 6 pseudogene [Source:HGNC Symbol;Acc:24024]
FMOD	fibromodulin [Source:HGNC Symbol;Acc:3774]
FN1	fibronectin 1 [Source:HGNC Symbol;Acc:3778]
FNDC5	fibronectin type III domain containing 5 [Source:HGNC Symbol;Acc:20240]
FNTA	farnesyltransferase, CAAX box, alpha [Source:HGNC Symbol;Acc:3782]
FNTB	farnesyltransferase, CAAX box, beta [Source:HGNC Symbol;Acc:3785]
FOLH1	folate hydrolase (prostate-specific membrane antigen) 1 [Source:HGNC Symbol;Acc:3788]
FOLR1	folate receptor 1 (adult) [Source:HGNC Symbol;Acc:3791]
FOLR2	folate receptor 2 (fetal) [Source:HGNC Symbol;Acc:3793]
FOLR3	folate receptor 3 (gamma) [Source:HGNC Symbol;Acc:3795]
FOS	FBJ murine osteosarcoma viral oncogene homolog [Source:HGNC Symbol;Acc:3796]
FOSL1	NA
FOXC2	NA
FOXF2	NA
FOXL2	NA
FOXO1	NA
FOXO3	NA
FOXP3	NA
FPGS	folylpolyglutamate synthase [Source:HGNC Symbol;Acc:3824]
FPR1	formyl peptide receptor 1 [Source:HGNC Symbol;Acc:3826]
FPR2	formyl peptide receptor 2 [Source:HGNC Symbol;Acc:3827]
FPR3	formyl peptide receptor 3 [Source:HGNC Symbol;Acc:3828]
FREM1	FRAS1 related extracellular matrix 1 [Source:HGNC Symbol;Acc:23399]
FREM3	FRAS1 related extracellular matrix 3 [Source:HGNC Symbol;Acc:25172]
FRK	fyn-related kinase [Source:HGNC Symbol;Acc:3955]
FRZB	frizzled-related protein [Source:HGNC Symbol;Acc:3959]
FSCN1	NA
FSHB	follicle stimulating hormone, beta polypeptide [Source:HGNC Symbol;Acc:3964]
FSHR	follicle stimulating hormone receptor [Source:HGNC Symbol;Acc:3969]
FSIP1	NA
FST	follistatin [Source:HGNC Symbol;Acc:3971]
FSTL1	follistatin-like 1 [Source:HGNC Symbol;Acc:3972]
FSTL3	follistatin-like 3 (secreted glycoprotein) [Source:HGNC Symbol;Acc:3973]
FSTL4	follistatin-like 4 [Source:HGNC Symbol;Acc:21389]
FSTL5	follistatin-like 5 [Source:HGNC Symbol;Acc:21386]
FTH1	NA
FTO	NA
FUCA1	fucosidase, alpha-L- 1, tissue [Source:HGNC Symbol;Acc:4006]
FUCA2	fucosidase, alpha-L- 2, plasma [Source:HGNC Symbol;Acc:4008]
FURIN	furin (paired basic amino acid cleaving enzyme) [Source:HGNC Symbol;Acc:8568]
FUS	NA
FUT2	NA
FUT3	NA
FUT4	NA
FXN	NA
FXR2	NA
FXYD2	FXYD domain containing ion transport regulator 2 [Source:HGNC Symbol;Acc:4026]
FYN	FYN oncogene related to SRC, FGR, YES [Source:HGNC Symbol;Acc:4037]
FZD1	NA
FZD10	frizzled family receptor 10 [Source:HGNC Symbol;Acc:4039]
FZD2	NA
FZD3	frizzled family receptor 3 [Source:HGNC Symbol;Acc:4041]
FZD4	frizzled family receptor 4 [Source:HGNC Symbol;Acc:4042]
FZD5	NA
FZD6	NA
FZD7	NA
FZD8	NA
FZD9	frizzled family receptor 9 [Source:HGNC Symbol;Acc:4047]
G6PC	glucose-6-phosphatase, catalytic subunit [Source:HGNC Symbol;Acc:4056]
G6PD	glucose-6-phosphate dehydrogenase [Source:HGNC Symbol;Acc:4057]
GAA	glucosidase, alpha; acid [Source:HGNC Symbol;Acc:4065]
GABBR1	gamma-aminobutyric acid (GABA) B receptor, 1 [Source:HGNC Symbol;Acc:4070]
GABBR2	gamma-aminobutyric acid (GABA) B receptor, 2 [Source:HGNC Symbol;Acc:4507]
GABPA	NA
GABRA1	gamma-aminobutyric acid (GABA) A receptor, alpha 1 [Source:HGNC Symbol;Acc:4075]
GABRA2	gamma-aminobutyric acid (GABA) A receptor, alpha 2 [Source:HGNC Symbol;Acc:4076]
GABRA3	gamma-aminobutyric acid (GABA) A receptor, alpha 3 [Source:HGNC Symbol;Acc:4077]
GABRA4	gamma-aminobutyric acid (GABA) A receptor, alpha 4 [Source:HGNC Symbol;Acc:4078]
GABRA5	gamma-aminobutyric acid (GABA) A receptor, alpha 5 [Source:HGNC Symbol;Acc:4079]
GABRA6	gamma-aminobutyric acid (GABA) A receptor, alpha 6 [Source:HGNC Symbol;Acc:4080]
GABRB1	gamma-aminobutyric acid (GABA) A receptor, beta 1 [Source:HGNC Symbol;Acc:4081]
GABRB2	gamma-aminobutyric acid (GABA) A receptor, beta 2 [Source:HGNC Symbol;Acc:4082]
GABRB3	gamma-aminobutyric acid (GABA) A receptor, beta 3 [Source:HGNC Symbol;Acc:4083]
GABRD	gamma-aminobutyric acid (GABA) A receptor, delta [Source:HGNC Symbol;Acc:4084]
GABRE	gamma-aminobutyric acid (GABA) A receptor, epsilon [Source:HGNC Symbol;Acc:4085]
GABRG1	gamma-aminobutyric acid (GABA) A receptor, gamma 1 [Source:HGNC Symbol;Acc:4086]
GABRG2	gamma-aminobutyric acid (GABA) A receptor, gamma 2 [Source:HGNC Symbol;Acc:4087]
GABRG3	gamma-aminobutyric acid (GABA) A receptor, gamma 3 [Source:HGNC Symbol;Acc:4088]
GABRP	gamma-aminobutyric acid (GABA) A receptor, pi [Source:HGNC Symbol;Acc:4089]
GABRQ	gamma-aminobutyric acid (GABA) A receptor, theta [Source:HGNC Symbol;Acc:14454]
GABRR1	gamma-aminobutyric acid (GABA) A receptor, rho 1 [Source:HGNC Symbol;Acc:4090]
GABRR2	gamma-aminobutyric acid (GABA) A receptor, rho 2 [Source:HGNC Symbol;Acc:4091]
GABRR3	gamma-aminobutyric acid (GABA) A receptor, rho 3 [Source:HGNC Symbol;Acc:17969]
GAD1	NA
GAD2	NA
GADD45A	NA
GADD45G	NA
GAK	cyclin G associated kinase [Source:HGNC Symbol;Acc:4113]
GAL	galanin/GMAP prepropeptide [Source:HGNC Symbol;Acc:4114]
GALC	galactosylceramidase [Source:HGNC Symbol;Acc:4115]
GALE	UDP-galactose-4-epimerase [Source:HGNC Symbol;Acc:4116]
GALK1	galactokinase 1 [Source:HGNC Symbol;Acc:4118]
GALNS	galactosamine (N-acetyl)-6-sulfate sulfatase [Source:HGNC Symbol;Acc:4122]
GALNT1	UDP-N-acetyl-alpha-D-galactosamine:polypeptide N-acetylgalactosaminyltransferase 1 (GalNAc-T1) [Source:HGNC Symbol;Acc:4123]
GALNT14	NA
[truncated: 3,885 more rows]

## Sheet: S4
Table S4 The instrumental variants for significant expressions. The SNP location is annotated by GRCh37.
Ensembl_gene_id	Gene_name	Tissue	SNP	Effect-allele	Other-allele
ENSG00000067955	CBFB	Blood	rs76435020	A	G
ENSG00000100393	EP300	Blood	rs13058113	T	G
ENSG00000105329	TGFB1	Blood	rs1963413	G	A
ENSG00000107745	MICU1	Blood	rs11812132	G	A
ENSG00000111642	CHD4	Blood	rs7969177	A	G
ENSG00000113161	HMGCR	Blood	rs6453133	G	A
ENSG00000119699	TGFB3	Blood	rs117462711	A	G
ENSG00000119699	TGFB3	Blood	rs146047341	A	G
ENSG00000122986	HVCN1	Blood	rs113511140	C	T
ENSG00000126351	THRA	Blood	rs72483252	T	C
ENSG00000126351	THRA	Blood	rs4488488	T	C
ENSG00000126368	NR1D1	Blood	rs883871	A	G
ENSG00000135446	CDK4	Blood	rs111566142	G	A
ENSG00000137076	TLN1	Blood	rs7862695	T	C
ENSG00000141510	TP53	Blood	rs35850753	T	C
ENSG00000141510	TP53	Blood	rs148788890	C	G
ENSG00000152527	PLEKHH2	Blood	rs13032919	C	T
ENSG00000161955	TNFSF13	Blood	rs112958256	T	C
ENSG00000161955	TNFSF13	Blood	rs78260319	C	A
ENSG00000161955	TNFSF13	Blood	rs147761333	A	G
ENSG00000164050	PLXNB1	Blood	rs13076076	A	G
ENSG00000164626	KCNK5	Blood	rs9470995	C	T
ENSG00000164626	KCNK5	Blood	rs2815125	T	C
ENSG00000165060	FXN	Blood	rs10781394	G	A
ENSG00000168209	DDIT4	Blood	rs9416018	G	A
ENSG00000170175	CHRNB1	Blood	rs9906416	T	C
ENSG00000170175	CHRNB1	Blood	rs2241233	C	T
ENSG00000183317	EPHA10	Blood	rs41267337	C	A
ENSG00000184350	MRGPRE	Blood	rs72848242	T	C
ENSG00000184350	MRGPRE	Blood	rs11026091	A	G
ENSG00000184574	LPAR5	Blood	rs12321102	T	C
ENSG00000184574	LPAR5	Blood	rs11064282	G	T
ENSG00000184574	LPAR5	Blood	rs67621679	A	T
ENSG00000213906	LTB4R2	Blood	rs4981504	A	G
ENSG00000037042	TUBG2	Brain	rs7225109	G	A
ENSG00000096070	BRPF3	Brain	rs9470234	C	T
ENSG00000111981	ULBP1	Brain	rs6557222	G	A
ENSG00000111981	ULBP1	Brain	rs9322237	T	C
ENSG00000113161	HMGCR	Brain	rs1423527	A	C
ENSG00000119699	TGFB3	Brain	rs146047341	A	G
ENSG00000127418	FGFRL1	Brain	rs3755957	T	C
ENSG00000129214	SHBG	Brain	rs11651528	A	C
ENSG00000145242	EPHA5	Brain	rs77337547	C	T
ENSG00000169992	NLGN2	Brain	rs4796430	G	A
ENSG00000175868	CALCB	Brain	rs7929159	A	G

## Sheet: S5
Table S5 MR results of blood eQTLs and migraine.
Ensembl_gene_id	Gene_name	Method	nSNP	Beta	SE	OR	95%CI_lower	96%CI_upper	P	Cochran's Q test	MR Egger's intercept	FDR-P
ENSG00000000938	FGR	Wald ratio	1	-0.0587443	0.0830071	0.942948	0.801365	1.10954	0.47913	NA	NA	0.935298
ENSG00000001036	FUCA2	Wald ratio	1	0.0125371	0.0516088	1.01262	0.915197	1.12041	0.808064	NA	NA	0.988627
ENSG00000001084	GCLC	Inverse variance weighted	3	0.00170093	0.0493613	1.0017	0.90933	1.10346	0.972511	0.0981159	0.920095	0.996722
ENSG00000001630	CYP51A1	Wald ratio	1	-0.00208205	0.020916	0.99792	0.957837	1.03968	0.920707	NA	NA	0.993908
ENSG00000002016	RAD52	Wald ratio	1	0.136991	0.0421825	1.14682	1.05582	1.24566	0.0011639	NA	NA	0.0904056
ENSG00000002330	BAD	Wald ratio	1	-0.021216	0.115045	0.979008	0.781372	1.22663	0.853688	NA	NA	0.992751
ENSG00000002549	LAP3	Inverse variance weighted	2	-0.0266083	0.0238718	0.973743	0.929232	1.02039	0.265008	0.298264	NA	0.842979
ENSG00000002587	HS3ST1	Inverse variance weighted	2	-0.0511948	0.0481595	0.950094	0.864514	1.04414	0.28777	0.593773	NA	0.857042
ENSG00000002745	WNT16	Wald ratio	1	0.0773887	0.142754	1.08046	0.816761	1.4293	0.58774	NA	NA	0.969435
ENSG00000002822	MAD1L1	Inverse variance weighted	10	-0.0371944	0.0234062	0.963489	0.920286	1.00872	0.112042	0.939735	0.974735	0.673058
ENSG00000003137	CYP26B1	Inverse variance weighted	3	-0.021949	0.0159238	0.97829	0.948229	1.0093	0.168087	0.462463	0.363667	0.725338
ENSG00000003147	ICA1	Inverse variance weighted	2	0.096401	0.07225	1.1012	0.955798	1.26872	0.182115	0.90673	NA	0.745424
ENSG00000003400	CASP10	Wald ratio	1	0.084695	0.064598	1.08839	0.958949	1.23529	0.189821	NA	NA	0.75375
ENSG00000003436	TFPI	Wald ratio	1	0.339461	0.14969	1.40419	1.04715	1.88298	0.0233436	NA	NA	0.373051
ENSG00000004455	AK2	Wald ratio	1	-0.0980913	0.0674846	0.906566	0.794247	1.03477	0.146075	NA	NA	0.710606
ENSG00000004468	CD38	Inverse variance weighted	2	-0.17408	0.097259	0.840229	0.694399	1.01668	0.0734758	0.496585	NA	0.570591
ENSG00000004478	FKBP4	Wald ratio	1	-0.165592	0.117629	0.847392	0.67291	1.06712	0.159206	NA	NA	0.724975
ENSG00000004487	KDM1A	Wald ratio	1	0.0147041	0.0528684	1.01481	0.914921	1.12561	0.780915	NA	NA	0.988627
ENSG00000004660	CAMKK1	Inverse variance weighted	2	-0.0490612	0.0566226	0.952123	0.852108	1.06388	0.386238	0.819086	NA	0.911525
ENSG00000004700	RECQL	Inverse variance weighted	2	-0.0186957	0.0307793	0.981478	0.924019	1.04251	0.543578	0.888612	NA	0.959086
ENSG00000004779	NDUFAB1	Wald ratio	1	0.0079527	0.158104	1.00798	0.739389	1.37415	0.959883	NA	NA	0.995442
ENSG00000004799	PDK4	Inverse variance weighted	2	-0.00595584	0.0435385	0.994062	0.912752	1.08262	0.891193	0.611493	NA	0.993908
ENSG00000004809	SLC22A16	Inverse variance weighted	2	-0.023782	0.02725	0.976499	0.925712	1.03007	0.382808	0.438602	NA	0.909478
ENSG00000004939	SLC4A1	Inverse variance weighted	2	0.0605887	0.0612141	1.06246	0.942338	1.1979	0.32228	0.181067	NA	0.878391
ENSG00000005001	PRSS22	Inverse variance weighted	2	0.0422639	0.043374	1.04317	0.958152	1.13573	0.329855	0.56828	NA	0.878391
ENSG00000005156	LIG3	Inverse variance weighted	3	0.0467027	0.0265861	1.04781	0.994609	1.10386	0.0789762	0.303288	0.757227	0.583585
ENSG00000005249	PRKAR2B	Inverse variance weighted	2	0.0145348	0.0609203	1.01464	0.900442	1.14332	0.811426	0.517428	NA	0.988627
ENSG00000005381	MPO	Wald ratio	1	-0.00541869	0.0254757	0.994596	0.946153	1.04552	0.831561	NA	NA	0.989023
ENSG00000005469	CROT	Inverse variance weighted	2	-0.0442126	0.0489553	0.95675	0.869215	1.0531	0.366461	0.664587	NA	0.896032
ENSG00000005471	ABCB4	Inverse variance weighted	2	0.044406	0.0437525	1.04541	0.959494	1.13901	0.310136	0.269865	NA	0.875617
ENSG00000005844	ITGAL	Wald ratio	1	0.0694852	0.197935	1.07196	0.727263	1.58002	0.72555	NA	NA	0.988144
ENSG00000005882	PDK2	Inverse variance weighted	2	-0.0227858	0.0452951	0.977472	0.894434	1.06822	0.614928	0.933212	NA	0.9748
ENSG00000005884	ITGA3	Wald ratio	1	-0.115149	0.0827559	0.891234	0.757789	1.04818	0.164096	NA	NA	0.724975
ENSG00000006062	MAP3K14	Wald ratio	1	-0.0567384	0.115129	0.944841	0.753979	1.18402	0.622136	NA	NA	0.974966
ENSG00000006327	TNFRSF12A	Wald ratio	1	0.176905	0.138325	1.19352	0.910089	1.56521	0.20093	NA	NA	0.764421
ENSG00000006432	MAP3K9	Wald ratio	1	0.0909532	0.0323859	1.09522	1.02786	1.16699	0.00497858	NA	NA	0.207093
ENSG00000006451	RALA	Wald ratio	1	-0.0323601	0.0416584	0.968158	0.892249	1.05053	0.437278	NA	NA	0.920838
ENSG00000006534	ALDH3B1	Wald ratio	1	-0.11851	0.0430938	0.888243	0.816299	0.966527	0.00595853	NA	NA	0.215281
ENSG00000006607	FARP2	Wald ratio	1	-0.0110875	0.0293461	0.988974	0.933695	1.04753	0.705566	NA	NA	0.985439
ENSG00000006625	GGCT	Inverse variance weighted	2	-0.00942848	0.0559905	0.990616	0.887657	1.10552	0.866273	0.0496988	NA	0.992832
ENSG00000006634	DBF4	Wald ratio	1	-0.0427842	0.179624	0.958118	0.673783	1.36244	0.811736	NA	NA	0.988627
ENSG00000006638	TBXA2R	Wald ratio	1	-0.111517	0.0758833	0.894476	0.77086	1.03792	0.141675	NA	NA	0.70989
ENSG00000006837	CDKL3	Wald ratio	1	-0.101549	0.147411	0.903437	0.676736	1.20608	0.490894	NA	NA	0.94188
ENSG00000007047	MARK4	Wald ratio	1	0.0381756	0.0829932	1.03891	0.882946	1.22243	0.645527	NA	NA	0.979432
ENSG00000007171	NOS2	Inverse variance weighted	2	-0.0326206	0.0543423	0.967906	0.870114	1.07669	0.54832	0.368722	NA	0.960855
ENSG00000007264	MATK	Inverse variance weighted	3	-0.0264722	0.0852011	0.973875	0.824098	1.15087	0.756027	0.147524	0.427789	0.988144
ENSG00000007312	CD79B	Wald ratio	1	-0.186806	0.0722505	0.829605	0.720063	0.955811	0.00972295	NA	NA	0.253708
ENSG00000007314	SCN4A	Wald ratio	1	-0.343947	0.156805	0.708966	0.521375	0.964052	0.0282732	NA	NA	0.405289
ENSG00000007402	CACNA2D2	Wald ratio	1	0.0453437	0.0869252	1.04639	0.882471	1.24075	0.60192	NA	NA	0.971517
ENSG00000007944	MYLIP	Inverse variance weighted	2	0.0286519	0.0525641	1.02907	0.928325	1.14074	0.585695	0.666331	NA	0.969435
ENSG00000008018	PSMB1	Wald ratio	1	0.0339463	0.0319764	1.03453	0.971681	1.10144	0.288415	NA	NA	0.857042
ENSG00000008128	CDK11A	Wald ratio	1	-0.0167622	0.0765693	0.983378	0.846337	1.14261	0.826716	NA	NA	0.989023
ENSG00000008300	CELSR3	Wald ratio	1	-0.0976063	0.0466627	0.907006	0.827732	0.993872	0.0364618	NA	NA	0.434922
ENSG00000008394	MGST1	Inverse variance weighted	2	-0.0190432	0.0387434	0.981137	0.909391	1.05854	0.623057	0.408046	NA	0.974966
ENSG00000008405	CRY1	Wald ratio	1	-0.0236527	0.0611866	0.976625	0.866253	1.10106	0.699077	NA	NA	0.985105
ENSG00000008438	PGLYRP1	Inverse variance weighted	2	-0.031729	0.0310403	0.968769	0.911587	1.02954	0.306692	0.840949	NA	0.873257
ENSG00000008513	ST3GAL1	Inverse variance weighted	4	-0.00266735	0.0300941	0.997336	0.94021	1.05793	0.929373	0.701773	0.340811	0.993908
ENSG00000008516	MMP25	Inverse variance weighted	3	0.022216	0.0228002	1.02246	0.977778	1.06919	0.32987	0.275997	0.831063	0.878391
ENSG00000008517	IL32	Inverse variance weighted	2	0.0294658	0.0380815	1.0299	0.955831	1.10972	0.439074	0.0292425	NA	0.920892
ENSG00000009413	REV3L	Wald ratio	1	0.0305518	0.201113	1.03102	0.695148	1.52918	0.879255	NA	NA	0.992832
ENSG00000009724	MASP2	Wald ratio	1	0.0237982	0.0961028	1.02408	0.848264	1.23635	0.804419	NA	NA	0.988627
ENSG00000010219	DYRK4	Inverse variance weighted	2	-0.0248974	0.0362628	0.97541	0.908489	1.04726	0.492346	0.421405	NA	0.94237
ENSG00000010278	CD9	Inverse variance weighted	3	-0.0673403	0.0377547	0.934877	0.868194	1.00668	0.0744843	0.0579718	0.935772	0.570591
ENSG00000010310	GIPR	Wald ratio	1	0.0837113	0.133421	1.08731	0.837115	1.4123	0.530383	NA	NA	0.956315
ENSG00000010322	NISCH	Wald ratio	1	-0.0545905	0.142359	0.946873	0.71633	1.25161	0.701371	NA	NA	0.985105
ENSG00000010379	SLC6A13	Inverse variance weighted	2	0.062412	0.126596	1.0644	0.830509	1.36416	0.622013	0.51001	NA	0.974966
ENSG00000010438	PRSS3	Wald ratio	1	-0.113531	0.113616	0.892676	0.714466	1.11534	0.317674	NA	NA	0.878391
ENSG00000010610	CD4	Inverse variance weighted	2	0.0247123	0.0333919	1.02502	0.960083	1.09435	0.459258	0.84708	NA	0.932205
ENSG00000010704	HFE	Wald ratio	1	-0.116791	0.16343	0.889771	0.645898	1.22572	0.47484	NA	NA	0.93268
ENSG00000010810	FYN	Wald ratio	1	-0.01586	0.0782974	0.984265	0.844236	1.14752	0.839478	NA	NA	0.991462
ENSG00000011021	CLCN6	Inverse variance weighted	3	-0.0320307	0.0254754	0.968477	0.921307	1.01806	0.208638	0.992741	0.560437	0.772561
ENSG00000011028	MRC2	Wald ratio	1	0.298047	0.207175	1.34722	0.897613	2.02205	0.150257	NA	NA	0.714136
ENSG00000011304	PTBP1	Inverse variance weighted	2	0.0464104	0.10808	1.0475	0.847533	1.29466	0.667626	0.458289	NA	0.981896
ENSG00000011422	PLAUR	Inverse variance weighted	3	0.0144015	0.0651028	1.01451	0.892972	1.15258	0.824928	0.940388	0.708055	0.989023
ENSG00000011485	PPP5C	Inverse variance weighted	2	0.0129129	0.0187559	1.013	0.976433	1.05093	0.491156	0.756617	NA	0.94188
ENSG00000011523	CEP68	Inverse variance weighted	2	0.00730184	0.0275433	1.00733	0.95439	1.0632	0.790929	0.720388	NA	0.988627
ENSG00000011566	MAP4K3	Wald ratio	1	-0.025333	0.140187	0.974985	0.740744	1.2833	0.856596	NA	NA	0.992832
ENSG00000012048	BRCA1	Wald ratio	1	0.090389	0.0306171	1.0946	1.03085	1.1623	0.00315477	NA	NA	0.157492
ENSG00000012061	ERCC1	Inverse variance weighted	3	-0.0472952	0.0325777	0.953806	0.894807	1.01669	0.146567	0.863775	0.323993	0.711532
ENSG00000012124	CD22	Wald ratio	1	-0.102807	0.0510484	0.902301	0.816391	0.997252	0.044019	NA	NA	0.475413
ENSG00000012779	ALOX5	Inverse variance weighted	3	-0.0145284	0.0320504	0.985577	0.925569	1.04948	0.650333	0.769134	0.906538	0.979432
ENSG00000012983	MAP4K5	Wald ratio	1	-0.0580592	0.0974467	0.943594	0.779537	1.14218	0.551306	NA	NA	0.960956
ENSG00000013275	PSMC4	Wald ratio	1	0.341279	0.204962	1.40675	0.941343	2.10224	0.0958968	NA	NA	0.634248
ENSG00000013583	HEBP1	Inverse variance weighted	3	-0.027469	0.0371581	0.972905	0.904567	1.04641	0.459757	0.633128	0.319171	0.932205
ENSG00000013725	CD6	Inverse variance weighted	3	0.0222919	0.0290933	1.02254	0.965865	1.08255	0.443546	0.468722	0.960515	0.923042
ENSG00000014138	POLA2	Inverse variance weighted	2	0.0436308	0.0293602	1.0446	0.986181	1.10647	0.137266	0.468135	NA	0.708536
ENSG00000014216	CAPN1	Inverse variance weighted	2	-0.0169765	0.0590826	0.983167	0.875659	1.10387	0.773856	0.0481896	NA	0.988627
ENSG00000014257	ACPP	Inverse variance weighted	3	-0.0412966	0.0183604	0.959544	0.925628	0.994704	0.0244984	0.887736	0.60835	0.38058
ENSG00000014824	SLC30A9	Inverse variance weighted	2	-0.0326577	0.0831743	0.96787	0.822276	1.13924	0.694584	0.04009	NA	0.983838
ENSG00000015532	XYLT2	Wald ratio	1	0.0417425	0.0715983	1.04263	0.906114	1.1997	0.559887	NA	NA	0.961708
ENSG00000017260	ATP2C1	Wald ratio	1	-0.0713323	0.0612292	0.931152	0.825851	1.04988	0.244017	NA	NA	0.813984
ENSG00000017797	RALBP1	Inverse variance weighted	5	-0.00543579	0.0244877	0.994579	0.947971	1.04348	0.824329	0.162808	0.342778	0.989023
ENSG00000018280	SLC11A1	Inverse variance weighted	2	0.0186545	0.0222828	1.01883	0.975291	1.06431	0.402498	0.761679	NA	0.916437
ENSG00000019102	VSIG2	Wald ratio	1	0.0189209	0.085797	1.0191	0.861361	1.20573	0.825458	NA	NA	0.989023
ENSG00000019186	CYP24A1	Inverse variance weighted	3	0.00694903	0.0571671	1.00697	0.900236	1.12637	0.90325	0.513219	0.541494	0.993908
ENSG00000019991	HGF	Wald ratio	1	0.0540545	0.129663	1.05554	0.81866	1.36097	0.676764	NA	NA	0.981896
ENSG00000020633	RUNX3	Inverse variance weighted	2	0.0125088	0.149866	1.01259	0.754856	1.35832	0.933481	0.0239582	NA	0.993908
ENSG00000021355	SERPINB1	Inverse variance weighted	3	-0.0343666	0.0233488	0.966217	0.922996	1.01146	0.141053	0.271144	0.976764	0.70989
ENSG00000023171	GRAMD1B	Inverse variance weighted	3	-0.0188237	0.0285071	0.981352	0.928024	1.03775	0.50905	0.472139	0.476516	0.949317
ENSG00000023228	NDUFS1	Wald ratio	1	-0.0367445	0.12306	0.963922	0.757341	1.22685	0.765253	NA	NA	0.988144
ENSG00000023318	ERP44	Wald ratio	1	-0.081148	0.0782601	0.922057	0.790936	1.07492	0.299782	NA	NA	0.863982
ENSG00000023445	BIRC3	Wald ratio	1	-0.00241973	0.0361125	0.997583	0.929415	1.07075	0.946577	NA	NA	0.993908
ENSG00000023839	ABCC2	Wald ratio	1	0.00638159	0.052881	1.0064	0.907315	1.11631	0.903946	NA	NA	0.993908
ENSG00000023909	GCLM	Wald ratio	1	-0.0405604	0.066914	0.960251	0.842222	1.09482	0.54441	NA	NA	0.960005
ENSG00000025434	NR1H3	Inverse variance weighted	9	-0.0511463	0.0250543	0.95014	0.904609	0.997962	0.0412092	0.090332	0.956927	0.464995
ENSG00000025708	TYMP	Inverse variance weighted	3	-0.0102855	0.0182872	0.989767	0.954919	1.02589	0.573815	0.40507	0.676925	0.966733
ENSG00000026025	VIM	Wald ratio	1	0.00426318	0.0356443	1.00427	0.936506	1.07694	0.904797	NA	NA	0.993908
ENSG00000026103	FAS	Inverse variance weighted	3	0.0031746	0.0320209	1.00318	0.942154	1.06816	0.921026	0.833223	0.301663	0.993908
ENSG00000026297	RNASET2	Inverse variance weighted	2	-0.00136086	0.0214241	0.99864	0.957574	1.04147	0.949353	0.435963	NA	0.994501
ENSG00000026508	CD44	Inverse variance weighted	3	0.0673727	0.0462619	1.06969	0.976969	1.17122	0.145301	0.57274	0.617857	0.710606
ENSG00000026559	KCNG1	Wald ratio	1	-0.172314	0.122911	0.841715	0.661517	1.071	0.160933	NA	NA	0.724975
ENSG00000026751	SLAMF7	Wald ratio	1	0.00943928	0.0448393	1.00948	0.924552	1.10222	0.833267	NA	NA	0.989023
ENSG00000026950	BTN3A1	Wald ratio	1	-0.0423137	0.0297468	0.958569	0.904279	1.01612	0.154892	NA	NA	0.717175
ENSG00000027075	PRKCH	Inverse variance weighted	2	0.316779	0.11516	1.3727	1.09534	1.72029	0.00594551	0.612446	NA	0.215281
ENSG00000027697	IFNGR1	Inverse variance weighted	3	0.00216997	0.0508451	1.00217	0.907115	1.10719	0.965958	0.970927	0.489121	0.99566
ENSG00000028116	VRK2	Inverse variance weighted	2	-0.0105971	0.0394286	0.989459	0.915873	1.06896	0.788109	0.74682	NA	0.988627
ENSG00000028137	TNFRSF1B	Inverse variance weighted	2	0.0321353	0.0488211	1.03266	0.938423	1.13635	0.510393	0.352655	NA	0.949346
ENSG00000028310	BRD9	Inverse variance weighted	2	-0.050646	0.0575206	0.950615	0.849263	1.06406	0.378597	0.36677	NA	0.907762
ENSG00000029725	RABEP1	Inverse variance weighted	3	0.0260933	0.0162818	1.02644	0.994198	1.05972	0.109022	0.48509	0.522468	0.666742
ENSG00000030110	BAK1	Inverse variance weighted	3	-0.00979802	0.0188078	0.99025	0.954411	1.02743	0.602398	0.477603	0.864437	0.971517
ENSG00000030582	GRN	Inverse variance weighted	2	-0.0737178	0.0370465	0.928934	0.863874	0.998894	0.0466051	0.725481	NA	0.478957
ENSG00000033178	UBA6	Wald ratio	1	0.072507	0.0766976	1.0752	0.925131	1.24961	0.344474	NA	NA	0.878391
ENSG00000034152	MAP2K3	Wald ratio	1	0.0650027	0.131426	1.06716	0.824818	1.38071	0.620886	NA	NA	0.974966
ENSG00000034510	TMSB10	Wald ratio	1	0.0442342	0.056923	1.04523	0.934882	1.1686	0.437107	NA	NA	0.920838
ENSG00000035403	VCL	Inverse variance weighted	3	0.0281754	0.067828	1.02858	0.900534	1.17482	0.677853	0.80269	0.194672	0.981896
ENSG00000035664	DAPK2	Wald ratio	1	-0.0584412	0.0481503	0.943234	0.858288	1.03659	0.224853	NA	NA	0.791883
ENSG00000035862	TIMP2	Inverse variance weighted	2	-0.0113643	0.0276104	0.9887	0.936617	1.04368	0.680636	0.802503	NA	0.981896
ENSG00000035928	RFC1	Wald ratio	1	0.022389	0.045918	1.02264	0.934625	1.11895	0.625843	NA	NA	0.974966
ENSG00000036530	CYP46A1	Wald ratio	1	0.0222676	0.0665607	1.02252	0.897456	1.16501	0.737968	NA	NA	0.988144
ENSG00000036565	SLC18A1	Inverse variance weighted	4	-0.00250334	0.0250355	0.9975	0.949734	1.04767	0.920351	0.923935	0.302709	0.993908
ENSG00000037042	TUBG2	Wald ratio	1	-0.161275	0.0631238	0.851058	0.752016	0.963144	0.0106218	NA	NA	0.266744
ENSG00000037280	FLT4	Inverse variance weighted	3	0.00185731	0.0363273	1.00186	0.933006	1.07579	0.959224	0.541746	0.579941	0.995442
ENSG00000038002	AGA	Inverse variance weighted	3	0.0298713	0.0288183	1.03032	0.973738	1.09019	0.29995	0.430441	0.267455	0.863982
ENSG00000038210	PI4K2B	Wald ratio	1	0.15617	0.0824477	1.16903	0.994587	1.37406	0.058202	NA	NA	0.537002
ENSG00000038382	TRIO	Inverse variance weighted	2	0.164401	0.0772389	1.17869	1.0131	1.37134	0.0332976	0.312027	NA	0.431061
ENSG00000038427	VCAN	Wald ratio	1	-0.00829065	0.223789	0.991744	0.639596	1.53777	0.970448	NA	NA	0.996708
ENSG00000038945	MSR1	Inverse variance weighted	2	-0.0331328	0.104459	0.96741	0.788303	1.18721	0.751104	0.0223606	NA	0.988144
ENSG00000039068	CDH1	Inverse variance weighted	2	-0.0684026	0.032609	0.933884	0.876064	0.995521	0.0359352	0.886064	NA	0.434922
ENSG00000040608	RTN4R	Inverse variance weighted	2	0.0541088	0.203638	1.0556	0.708204	1.5734	0.790462	0.0607133	NA	0.988627
ENSG00000041357	PSMA4	Wald ratio	1	0.0149969	0.0435848	1.01511	0.931994	1.10564	0.730782	NA	NA	0.988144
ENSG00000041880	PARP3	Wald ratio	1	-0.024744	0.157665	0.97556	0.716221	1.3288	0.875292	NA	NA	0.992832
ENSG00000042088	TDP1	Wald ratio	1	0.0727501	0.0872334	1.07546	0.906443	1.276	0.404297	NA	NA	0.917983
ENSG00000042493	CAPG	Wald ratio	1	0.0297758	0.0217156	1.03022	0.987295	1.07502	0.170322	NA	NA	0.726171
ENSG00000042832	TG	Wald ratio	1	0.00705761	0.0312662	1.00708	0.94722	1.07073	0.821414	NA	NA	0.989023
ENSG00000042980	ADAM28	Inverse variance weighted	2	-0.0300063	0.0395927	0.970439	0.897979	1.04875	0.448527	0.670437	NA	0.928989
ENSG00000043514	TRIT1	Inverse variance weighted	2	0.0853774	0.0311538	1.08913	1.02461	1.1577	0.00613431	0.304919	NA	0.215669
ENSG00000043591	ADRB1	Inverse variance weighted	3	0.00589266	0.0318533	1.00591	0.945029	1.07071	0.853234	0.897805	0.688423	0.992751
ENSG00000044574	HSPA5	Inverse variance weighted	2	0.0369543	0.0661819	1.03765	0.91141	1.18137	0.576589	0.998091	NA	0.966733
ENSG00000047365	ARAP2	Inverse variance weighted	3	-0.0413434	0.0438457	0.9595	0.880486	1.0456	0.345717	0.468595	0.331166	0.878391
ENSG00000047457	CP	Wald ratio	1	-0.262458	0.167766	0.769158	0.553618	1.06861	0.117716	NA	NA	0.681407
ENSG00000047579	DTNBP1	Inverse variance weighted	4	0.0232744	0.0225195	1.02355	0.979352	1.06974	0.301359	0.798391	0.388376	0.863982
ENSG00000047617	ANO2	Inverse variance weighted	2	-0.10876	0.0939863	0.896946	0.746042	1.07837	0.247196	0.544155	NA	0.818704
ENSG00000048392	RRM2B	Inverse variance weighted	2	-0.0373661	0.0819752	0.963323	0.820339	1.13123	0.648518	0.0470519	NA	0.979432
ENSG00000048462	TNFRSF17	Wald ratio	1	-0.0932311	0.102538	0.910983	0.745124	1.11376	0.363225	NA	NA	0.892082
ENSG00000049089	COL9A2	Inverse variance weighted	2	0.021497	0.0721868	1.02173	0.88693	1.17702	0.765858	0.502367	NA	0.988144
ENSG00000049192	ADAMTS6	Wald ratio	1	-0.00592106	0.0307406	0.994096	0.935969	1.05583	0.847261	NA	NA	0.991788
ENSG00000049239	H6PD	Inverse variance weighted	3	-0.00624599	0.0266478	0.993773	0.943201	1.04706	0.814682	0.771524	0.364159	0.988627
ENSG00000049247	UTS2	Inverse variance weighted	3	0.040582	0.0274028	1.04142	0.986958	1.09888	0.138622	0.66357	0.555989	0.70989
ENSG00000049249	TNFRSF9	Inverse variance weighted	4	-0.0793277	0.0818951	0.923737	0.786752	1.08457	0.33272	0.0130037	0.793727	0.878391
ENSG00000049759	NEDD4L	Wald ratio	1	-0.0451075	0.0523594	0.955895	0.862662	1.0592	0.388964	NA	NA	0.912698
ENSG00000049860	HEXB	Inverse variance weighted	3	0.00239647	0.0196354	1.0024	0.964554	1.04173	0.902861	0.927779	0.566993	0.993908
ENSG00000050165	DKK3	Inverse variance weighted	2	-0.0323034	0.0529818	0.968213	0.872714	1.07416	0.542055	0.0153461	NA	0.959086
ENSG00000050438	SLC4A8	Inverse variance weighted	2	-0.0701177	0.0489252	0.932284	0.847037	1.02611	0.151812	0.352733	NA	0.714136
ENSG00000050555	LAMC3	Wald ratio	1	-0.224009	0.190005	0.799308	0.55078	1.15998	0.238413	NA	NA	0.805973
ENSG00000050748	MAPK9	Inverse variance weighted	2	0.0777765	0.0294002	1.08088	1.02036	1.145	0.00815853	0.455376	NA	0.238643
ENSG00000050767	COL23A1	Inverse variance weighted	3	0.0374414	0.0344706	1.03815	0.970328	1.11071	0.277397	0.770982	0.948279	0.854564
ENSG00000050820	BCAR1	Wald ratio	1	0.00208143	0.047648	1.00208	0.912736	1.10018	0.965157	NA	NA	0.99566
ENSG00000051180	RAD51	Wald ratio	1	-0.115229	0.14822	0.891162	0.666483	1.19158	0.436915	NA	NA	0.920838
ENSG00000051523	CYBA	Inverse variance weighted	2	0.0145701	0.0211507	1.01468	0.973473	1.05762	0.490905	0.514248	NA	0.94188
ENSG00000053108	FSTL4	Inverse variance weighted	2	0.110406	0.0790183	1.11673	0.956504	1.3038	0.162347	0.86596	NA	0.724975
ENSG00000053371	AKR7A2	Inverse variance weighted	2	-0.0262645	0.0329097	0.974077	0.91323	1.03898	0.424826	0.557725	NA	0.920838
ENSG00000053918	KCNQ1	Inverse variance weighted	2	-0.0745819	0.0918084	0.928131	0.775284	1.11111	0.416583	0.650062	NA	0.920838
ENSG00000054179	ENTPD2	Inverse variance weighted	2	-0.0153017	0.0243965	0.984815	0.938832	1.03305	0.530523	0.785605	NA	0.956315
ENSG00000054219	LY75	Inverse variance weighted	2	0.0377592	0.0343571	1.03848	0.970853	1.11082	0.271758	0.163008	NA	0.849879
ENSG00000054277	OPN3	Inverse variance weighted	4	-0.0200598	0.0216173	0.98014	0.939479	1.02256	0.353433	0.465433	0.651798	0.881528
ENSG00000054356	PTPRN	Wald ratio	1	0.24537	0.132551	1.27809	0.985674	1.65727	0.0641494	NA	NA	0.550794
ENSG00000054967	RELT	Inverse variance weighted	2	-0.0213172	0.0279358	0.978908	0.92675	1.034	0.445418	0.744342	NA	0.92576
ENSG00000054983	GALC	Wald ratio	1	0.0306977	0.0294151	1.03117	0.973404	1.09237	0.296669	NA	NA	0.861788
ENSG00000055118	KCNH2	Inverse variance weighted	2	-0.06105	0.0574225	0.940776	0.840635	1.05285	0.287703	0.255387	NA	0.857042
ENSG00000055208	TAB2	Wald ratio	1	0.0268872	0.0626578	1.02725	0.908535	1.16148	0.667842	NA	NA	0.981896
ENSG00000055332	EIF2AK2	Wald ratio	1	0.0853694	0.0440896	1.08912	0.998954	1.18742	0.0528347	NA	NA	0.515676
ENSG00000055732	MCOLN3	Wald ratio	1	0.016744	0.0505596	1.01689	0.920947	1.12282	0.740513	NA	NA	0.988144
ENSG00000055955	ITIH4	Inverse variance weighted	2	-0.0358775	0.023744	0.964758	0.920889	1.01072	0.130786	0.0999992	NA	0.697803
ENSG00000055957	ITIH1	Wald ratio	1	-0.245497	0.20215	0.782316	0.526391	1.16267	0.224584	NA	NA	0.791883
ENSG00000056558	TRAF1	Inverse variance weighted	2	0.0354127	0.0417781	1.03605	0.954591	1.12445	0.39664	0.505076	NA	0.913872
ENSG00000056736	IL17RB	Inverse variance weighted	2	0.0170704	0.0380764	1.01722	0.944066	1.09604	0.653923	0.917946	NA	0.979432
ENSG00000056972	TRAF3IP2	Inverse variance weighted	2	-0.0879525	0.0685265	0.915804	0.800704	1.04745	0.199324	0.0271221	NA	0.764421
ENSG00000057252	SOAT1	Inverse variance weighted	2	0.0151402	0.0339534	1.01526	0.949891	1.08512	0.65566	0.0867691	NA	0.979432
ENSG00000057593	F7	Wald ratio	1	0.0123269	0.135403	1.0124	0.776418	1.32011	0.927462	NA	NA	0.993908
ENSG00000057663	ATG5	Wald ratio	1	0.0807985	0.154034	1.08415	0.801631	1.46624	0.599895	NA	NA	0.97029
ENSG00000058091	CDK14	Wald ratio	1	-0.00296612	0.12341	0.997038	0.782822	1.26987	0.980825	NA	NA	0.997109
ENSG00000058668	ATP2B4	Inverse variance weighted	2	0.035044	0.16286	1.03567	0.752646	1.42511	0.829628	0.133724	NA	0.989023
ENSG00000058729	RIOK2	Inverse variance weighted	3	-0.0393137	0.0400805	0.961449	0.88881	1.04002	0.326658	0.272226	0.829085	0.878391
ENSG00000059377	TBXAS1	Inverse variance weighted	4	0.00318459	0.0593402	1.00319	0.893041	1.12692	0.957201	0.7677	0.201973	0.995442
ENSG00000059758	CDK17	Wald ratio	1	0.0670979	0.110339	1.0694	0.861426	1.32759	0.543117	NA	NA	0.959086
ENSG00000060140	STYK1	Inverse variance weighted	2	-0.0476477	0.0778569	0.95347	0.818528	1.11066	0.540544	0.222444	NA	0.959086
ENSG00000060237	WNK1	Wald ratio	1	-0.00858919	0.110107	0.991448	0.798996	1.23025	0.937822	NA	NA	0.993908
ENSG00000060491	OGFR	Inverse variance weighted	2	0.0159123	0.052018	1.01604	0.917555	1.1251	0.759681	0.653542	NA	0.988144
ENSG00000060982	BCAT1	Inverse variance weighted	4	-0.0469737	0.017936	0.954112	0.921154	0.98825	0.00881988	0.326991	0.929674	0.243177
ENSG00000061273	HDAC7	Inverse variance weighted	2	-0.141916	0.0723676	0.867694	0.75295	0.999924	0.0498738	0.419831	NA	0.503258
ENSG00000061918	GUCY1B3	Wald ratio	1	0.0597656	0.218207	1.06159	0.692173	1.62816	0.784166	NA	NA	0.988627
ENSG00000061938	TNK2	Inverse variance weighted	2	-0.0997116	0.0679321	0.905098	0.792266	1.034	0.142155	0.828163	NA	0.70989
ENSG00000062282	DGAT2	Wald ratio	1	-0.0632933	0.0521922	0.938668	0.847394	1.03977	0.225246	NA	NA	0.791883
ENSG00000062524	LTK	Wald ratio	1	-0.317337	0.184246	0.728085	0.507398	1.04476	0.0850045	NA	NA	0.603946
ENSG00000062822	POLD1	Wald ratio	1	0.242522	0.118109	1.27446	1.01109	1.60643	0.040036	NA	NA	0.459519
ENSG00000063127	SLC6A16	Inverse variance weighted	2	0.0619973	0.0421118	1.06396	0.979668	1.1555	0.140965	0.565503	NA	0.70989
ENSG00000063176	SPHK2	Wald ratio	1	0.0458113	0.0508653	1.04688	0.947541	1.15663	0.36778	NA	NA	0.896276
ENSG00000063180	CA11	Wald ratio	1	0.0173267	0.0421757	1.01748	0.936751	1.10516	0.681203	NA	NA	0.981896
ENSG00000063438	AHRR	Wald ratio	1	0.000606806	0.0576329	1.00061	0.893728	1.12027	0.991599	NA	NA	0.999054
ENSG00000063660	GPC1	Wald ratio	1	0.0914546	0.0944617	1.09577	0.910565	1.31864	0.332961	NA	NA	0.878391
ENSG00000063854	HAGH	Inverse variance weighted	2	-0.0374159	0.0309476	0.963275	0.906583	1.02351	0.226659	0.491254	NA	0.792712
ENSG00000064012	CASP8	Inverse variance weighted	3	0.0438855	0.0347195	1.04486	0.976125	1.11844	0.20623	0.55801	0.512264	0.771342
ENSG00000064270	ATP2C2	Inverse variance weighted	2	0.0586287	0.0548457	1.06038	0.952306	1.18072	0.285081	0.0760369	NA	0.856267
ENSG00000064300	NGFR	Wald ratio	1	0.141218	0.129834	1.15168	0.892922	1.48541	0.276736	NA	NA	0.854564
ENSG00000064393	HIPK2	Wald ratio	1	-0.0988544	0.11539	0.905875	0.722513	1.13577	0.391614	NA	NA	0.913639
ENSG00000064547	LPAR2	Inverse variance weighted	2	0.00801061	0.0301254	1.00804	0.950245	1.06936	0.790309	0.726863	NA	0.988627
ENSG00000064601	CTSA	Inverse variance weighted	2	-0.000778532	0.06213	0.999222	0.884659	1.12862	0.990002	0.705779	NA	0.99807
ENSG00000064651	SLC12A2	Wald ratio	1	0.0829716	0.0487267	1.08651	0.987545	1.19539	0.0886064	NA	NA	0.615738
ENSG00000064655	EYA2	Wald ratio	1	0.244468	0.150065	1.27694	0.951554	1.7136	0.103296	NA	NA	0.647517
ENSG00000064687	ABCA7	Inverse variance weighted	3	0.0399859	0.0271585	1.0408	0.986843	1.0977	0.140936	0.265721	0.775966	0.70989
ENSG00000064886	CHI3L2	Inverse variance weighted	4	-0.00636299	0.0230572	0.993657	0.949751	1.03959	0.782575	0.597022	0.150922	0.988627
ENSG00000064989	CALCRL	Wald ratio	1	-0.0383007	0.0390634	0.962424	0.891487	1.03901	0.326852	NA	NA	0.878391
ENSG00000065154	OAT	Inverse variance weighted	3	0.0577176	0.0312379	1.05942	0.996498	1.12631	0.0646485	0.95906	0.97937	0.553451
ENSG00000065243	PKN2	Wald ratio	1	0.0198858	0.226852	1.02008	0.653938	1.59124	0.930147	NA	NA	0.993908
ENSG00000065361	ERBB3	Wald ratio	1	0.133296	0.0462819	1.14259	1.0435	1.25108	0.00397571	NA	NA	0.181902
ENSG00000065427	KARS	Wald ratio	1	-0.0387199	0.0924811	0.96202	0.802533	1.1532	0.675451	NA	NA	0.981896
ENSG00000065534	MYLK	Wald ratio	1	0.267468	0.264256	1.30665	0.778433	2.19331	0.311463	NA	NA	0.875804
ENSG00000065559	MAP2K4	Wald ratio	1	0.213718	0.0610189	1.23827	1.09869	1.39559	0.000460924	NA	NA	0.057018
ENSG00000065613	SLK	Inverse variance weighted	2	0.031705	0.107821	1.03221	0.835584	1.27511	0.768719	0.00333381	NA	0.988144
ENSG00000065615	CYB5R4	Wald ratio	1	0.107894	0.130852	1.11393	0.861934	1.4396	0.409627	NA	NA	0.920838
ENSG00000065618	COL17A1	Wald ratio	1	0.0710464	0.0525277	1.07363	0.968596	1.19006	0.176199	NA	NA	0.736661
ENSG00000065621	GSTO2	Wald ratio	1	-0.0125302	0.0382356	0.987548	0.916244	1.0644	0.743132	NA	NA	0.988144
ENSG00000065675	PRKCQ	Inverse variance weighted	4	0.0379508	0.0466504	1.03868	0.947921	1.13813	0.415923	0.800814	0.401715	0.920838
ENSG00000065833	ME1	Wald ratio	1	0.107241	0.108931	1.1132	0.899188	1.37816	0.324876	NA	NA	0.878391
ENSG00000065882	TBC1D1	Inverse variance weighted	3	-0.00558517	0.0521044	0.99443	0.897888	1.10135	0.914637	0.700341	0.306248	0.993908
ENSG00000065883	CDK13	Inverse variance weighted	2	-0.0112819	0.134769	0.988781	0.759246	1.28771	0.933285	0.000768443	NA	0.993908
ENSG00000065978	YBX1	Wald ratio	1	0.0013573	0.102666	1.00136	0.818839	1.22456	0.989452	NA	NA	0.997817
ENSG00000065989	PDE4A	Inverse variance weighted	3	0.108091	0.038977	1.11415	1.0322	1.2026	0.00555056	0.519421	0.887725	0.212311
ENSG00000066044	ELAVL1	Wald ratio	1	0.0685058	0.195445	1.07091	0.730106	1.57079	0.725954	NA	NA	0.988144
ENSG00000066056	TIE1	Wald ratio	1	0.156276	0.167708	1.16915	0.841615	1.62415	0.351425	NA	NA	0.881201
ENSG00000066135	KDM4A	Wald ratio	1	0.111268	0.178139	1.11769	0.788294	1.58474	0.532225	NA	NA	0.956315
ENSG00000066230	SLC9A3	Inverse variance weighted	3	0.0064112	0.0105465	1.00643	0.985841	1.02745	0.543254	0.428224	0.780847	0.959086
ENSG00000066294	CD84	Inverse variance weighted	3	0.0086828	0.0313359	1.00872	0.948631	1.07262	0.781712	0.593971	0.585769	0.988627
ENSG00000066468	FGFR2	Inverse variance weighted	3	0.0454592	0.0721359	1.04651	0.90853	1.20544	0.528571	0.192186	0.744876	0.956315
ENSG00000066923	STAG3	Inverse variance weighted	2	-0.00422209	0.0300153	0.995787	0.938895	1.05613	0.888135	0.194598	NA	0.993426
ENSG00000066926	FECH	Inverse variance weighted	4	-0.0379652	0.017616	0.962746	0.930073	0.996568	0.03115	0.581181	0.608441	0.426398
ENSG00000067064	IDI1	Wald ratio	1	0.0432389	0.0626046	1.04419	0.923609	1.18051	0.489775	NA	NA	0.94188
ENSG00000067182	TNFRSF1A	Inverse variance weighted	2	0.043789	0.0306854	1.04476	0.983779	1.10953	0.153571	0.998853	NA	0.716378
ENSG00000067191	CACNB1	Inverse variance weighted	2	0.113237	0.136728	1.1199	0.85663	1.46407	0.407561	0.685229	NA	0.920838
ENSG00000067606	PRKCZ	Wald ratio	1	0.111657	0.0572907	1.11813	0.999367	1.251	0.0513016	NA	NA	0.508449
ENSG00000067715	SYT1	Inverse variance weighted	2	0.00103202	0.0731267	1.00103	0.867364	1.1553	0.98874	0.367997	NA	0.997817
ENSG00000067900	ROCK1	Wald ratio	1	-0.213043	0.0911098	0.808121	0.675962	0.966119	0.0193711	NA	NA	0.345986
ENSG00000067955	CBFB	Wald ratio	1	-0.574648	0.160805	0.562903	0.410727	0.77146	0.000352145	NA	NA	0.0490068
ENSG00000068024	HDAC4	Wald ratio	1	-0.0199903	0.0460013	0.980208	0.895697	1.07269	0.663883	NA	NA	0.981896
ENSG00000068383	INPP5A	Wald ratio	1	0.0296593	0.0582257	1.0301	0.919006	1.15463	0.610482	NA	NA	0.9748
ENSG00000068878	PSME4	Inverse variance weighted	2	-0.0456235	0.0354295	0.955402	0.891308	1.0241	0.197841	0.492503	NA	0.76424
ENSG00000068903	SIRT2	Wald ratio	1	-0.0285889	0.10271	0.971816	0.794613	1.18854	0.780746	NA	NA	0.988627
ENSG00000068976	PYGM	Wald ratio	1	0.267053	0.19354	1.30611	0.893789	1.90864	0.167637	NA	NA	0.725338
ENSG00000069329	VPS35	Wald ratio	1	0.158935	0.074995	1.17226	1.01202	1.35788	0.0340667	NA	NA	0.434922
ENSG00000069696	DRD4	Inverse variance weighted	2	-0.0182412	0.107336	0.981924	0.795631	1.21184	0.865054	0.0371211	NA	0.992832
ENSG00000069849	ATP1B3	Inverse variance weighted	2	-0.0229637	0.0883437	0.977298	0.821916	1.16206	0.794914	0.484723	NA	0.988627
ENSG00000069869	NEDD4	Inverse variance weighted	5	0.0282374	0.0250084	1.02864	0.979435	1.08032	0.258848	0.408983	0.977742	0.834267
ENSG00000069956	MAPK6	Wald ratio	1	-0.0102982	0.111267	0.989755	0.79582	1.23095	0.926258	NA	NA	0.993908
ENSG00000069974	RAB27A	Inverse variance weighted	2	-0.0510156	0.0606815	0.950264	0.843706	1.07028	0.40051	0.400504	NA	0.916271
ENSG00000070019	GUCY2C	Inverse variance weighted	3	-0.0286755	0.0368566	0.971732	0.90401	1.04453	0.436552	0.417197	0.891189	0.920838
ENSG00000070031	SCT	Wald ratio	1	-0.176271	0.219163	0.838391	0.545622	1.28825	0.421228	NA	NA	0.920838
ENSG00000070081	NUCB2	Inverse variance weighted	2	-0.0160655	0.0235567	0.984063	0.939661	1.03056	0.495244	0.204435	NA	0.944305
ENSG00000070404	FSTL3	Inverse variance weighted	2	0.11974	0.0510401	1.1272	1.0199	1.2458	0.0189763	0.734696	NA	0.342599
ENSG00000070501	POLB	Wald ratio	1	0.100742	0.0460653	1.10599	1.01051	1.2105	0.0287473	NA	NA	0.410178
ENSG00000070610	GBA2	Inverse variance weighted	4	-0.0498293	0.0276924	0.951392	0.901129	1.00446	0.0719577	0.356583	0.645598	0.569043
ENSG00000070669	ASNS	Inverse variance weighted	2	-0.0241299	0.0210518	0.976159	0.936701	1.01728	0.251705	0.42586	NA	0.824196
ENSG00000070756	PABPC1	Inverse variance weighted	2	0.0265709	0.0554004	1.02693	0.921259	1.14471	0.6315	0.119273	NA	0.975181
ENSG00000070759	TESK2	Inverse variance weighted	3	-0.00958194	0.028768	0.990464	0.936162	1.04792	0.739076	0.468008	0.536585	0.988144
ENSG00000070770	CSNK2A2	Inverse variance weighted	2	0.0542906	0.0715271	1.05579	0.917684	1.21468	0.44784	0.635852	NA	0.928989
ENSG00000070831	CDC42	Inverse variance weighted	2	-0.0249805	0.0269272	0.975329	0.925188	1.02819	0.353561	0.425203	NA	0.881528
ENSG00000070915	SLC12A3	Inverse variance weighted	2	-0.0335489	0.0806276	0.967008	0.825654	1.13256	0.677339	0.187222	NA	0.981896
ENSG00000070961	ATP2B1	Wald ratio	1	0.203435	0.215678	1.22561	0.803086	1.87042	0.34556	NA	NA	0.878391
ENSG00000070985	TRPM5	Wald ratio	1	0.272075	0.193946	1.31269	0.897574	1.91978	0.160665	NA	NA	0.724975
ENSG00000071054	MAP4K4	Wald ratio	1	0.175991	0.141982	1.19243	0.902765	1.57503	0.215148	NA	NA	0.779385
ENSG00000071073	MGAT4A	Inverse variance weighted	2	-0.0759827	0.0639032	0.926832	0.817722	1.0505	0.234429	0.378116	NA	0.801029
ENSG00000071127	WDR1	Inverse variance weighted	2	0.0957926	0.0418188	1.10053	1.01392	1.19454	0.0219831	0.423953	NA	0.365291
ENSG00000071242	RPS6KA2	Inverse variance weighted	4	0.0185837	0.0300026	1.01876	0.960577	1.08046	0.535651	0.648335	0.756381	0.956724
ENSG00000071246	VASH1	Inverse variance weighted	13	0.0189594	0.0176068	1.01914	0.98457	1.05492	0.281561	0.0200095	0.534025	0.856267
ENSG00000071282	LMCD1	Inverse variance weighted	2	-0.0281839	0.0363342	0.97221	0.905381	1.04397	0.437936	0.594485	NA	0.920838
ENSG00000071575	TRIB2	Wald ratio	1	-0.00878401	0.029618	0.991254	0.935349	1.0505	0.76679	NA	NA	0.988144
ENSG00000071909	MYO3B	Inverse variance weighted	2	0.0316802	0.0948505	1.03219	0.857078	1.24307	0.738379	0.104259	NA	0.988144
ENSG00000072071	LPHN1	Wald ratio	1	0.0123802	0.047964	1.01246	0.921614	1.11226	0.796318	NA	NA	0.988627
ENSG00000072110	ACTN1	Inverse variance weighted	2	0.104252	0.0605813	1.10988	0.985618	1.24981	0.0852748	0.447424	NA	0.603946
ENSG00000072195	SPEG	Wald ratio	1	-0.0312227	0.0620407	0.96926	0.858282	1.09459	0.61478	NA	NA	0.9748
ENSG00000072210	ALDH3A2	Wald ratio	1	0.0213822	0.0464143	1.02161	0.932776	1.11891	0.645028	NA	NA	0.979432
ENSG00000072274	TFRC	Inverse variance weighted	2	0.0293024	0.0450297	1.02974	0.942748	1.12475	0.515217	0.105718	NA	0.952838
ENSG00000072310	SREBF1	Inverse variance weighted	3	-0.0713951	0.072308	0.931094	0.80806	1.07286	0.323459	0.0282847	0.479614	0.878391
ENSG00000072401	UBE2D1	Inverse variance weighted	3	0.00353119	0.0169317	1.00354	0.97078	1.0374	0.834795	0.918964	0.885568	0.989066
ENSG00000072518	MARK2	Inverse variance weighted	3	-0.0582342	0.112863	0.943429	0.756203	1.17701	0.605874	0.151451	0.574472	0.973288
ENSG00000072571	HMMR	Wald ratio	1	0.007167	0.177849	1.00719	0.710763	1.42725	0.967855	NA	NA	0.996294
ENSG00000072694	FCGR2B	Inverse variance weighted	2	0.0192862	0.0264843	1.01947	0.967903	1.07379	0.466483	0.226178	NA	0.932205
ENSG00000072786	STK10	Inverse variance weighted	2	0.0373046	0.0373752	1.03801	0.964688	1.1169	0.318225	0.49521	NA	0.878391
ENSG00000072832	CRMP1	Wald ratio	1	0.0130672	0.0777146	1.01315	0.870008	1.17985	0.86647	NA	NA	0.992832
ENSG00000073008	PVR	Inverse variance weighted	3	0.0679224	0.0916607	1.07028	0.894283	1.28092	0.458681	0.121101	0.454011	0.932205
ENSG00000073050	XRCC1	Wald ratio	1	-0.0348181	0.034937	0.965781	0.901861	1.03423	0.31896	NA	NA	0.878391
ENSG00000073060	SCARB1	Inverse variance weighted	4	0.0330788	0.0270853	1.03363	0.98019	1.08999	0.22198	0.549239	0.806605	0.789373
ENSG00000073150	PANX2	Inverse variance weighted	2	-0.0135412	0.0301572	0.98655	0.929927	1.04662	0.653415	0.834743	NA	0.979432
ENSG00000073417	PDE8A	Wald ratio	1	0.0675809	0.0637727	1.06992	0.944203	1.21237	0.289274	NA	NA	0.857042
ENSG00000073614	KDM5A	Inverse variance weighted	3	-0.0146824	0.0275829	0.985425	0.933565	1.04017	0.594519	0.903969	0.911834	0.969435
ENSG00000073737	DHRS9	Inverse variance weighted	3	0.0160501	0.0440402	1.01618	0.932143	1.10779	0.715528	0.119019	0.472815	0.988144
ENSG00000073792	IGF2BP2	Inverse variance weighted	2	-0.234399	0.0982212	0.791046	0.652521	0.95898	0.0170124	0.742171	NA	0.326366
ENSG00000073803	MAP3K13	Inverse variance weighted	2	-0.0384236	0.0627619	0.962305	0.85092	1.08827	0.540397	0.231525	NA	0.959086
ENSG00000073849	ST6GAL1	Inverse variance weighted	3	-0.0088883	0.0432606	0.991151	0.910575	1.07886	0.837213	0.0311459	0.996111	0.990189
ENSG00000073921	PICALM	Inverse variance weighted	2	0.102319	0.0491614	1.10774	1.00598	1.21979	0.0374074	0.611097	NA	0.439932
ENSG00000074319	TSG101	Wald ratio	1	0.00241891	0.108905	1.00242	0.809745	1.24095	0.98228	NA	NA	0.997511
ENSG00000074370	ATP2A3	Inverse variance weighted	3	-0.0457848	0.052255	0.955248	0.862255	1.05827	0.380932	0.354204	0.692179	0.909478
ENSG00000074416	MGLL	Inverse variance weighted	2	-0.0117763	0.0558694	0.988293	0.885786	1.10266	0.833057	0.462997	NA	0.989023
ENSG00000074590	NUAK1	Inverse variance weighted	3	0.0468698	0.0391909	1.04799	0.970499	1.13166	0.231722	0.765719	0.791916	0.799537
ENSG00000074603	DPP8	Inverse variance weighted	2	0.0836988	0.053027	1.0873	0.979969	1.20639	0.114469	0.743868	NA	0.674363
ENSG00000074621	SLC24A1	Inverse variance weighted	2	-0.033797	0.0700328	0.966768	0.84277	1.10901	0.629388	0.678016	NA	0.974966
ENSG00000074695	LMAN1	Wald ratio	1	0.0112319	0.0217084	1.0113	0.969169	1.05525	0.604878	NA	NA	0.972697
ENSG00000074803	SLC12A1	Inverse variance weighted	2	0.00441603	0.00971369	1.00443	0.985484	1.02373	0.649384	0.529054	NA	0.979432
ENSG00000074842	C19orf10	Inverse variance weighted	2	0.0491478	0.115871	1.05038	0.836976	1.31818	0.67145	0.150787	NA	0.981896
ENSG00000074935	TUBE1	Wald ratio	1	-0.0859323	0.0534425	0.917656	0.826397	1.01899	0.107848	NA	NA	0.664596
ENSG00000074966	TXK	Inverse variance weighted	2	0.033904	0.0262345	1.03449	0.982637	1.08907	0.196237	0.561253	NA	0.762132
ENSG00000075142	SRI	Wald ratio	1	-0.0208897	0.047111	0.979327	0.892948	1.07406	0.657467	NA	NA	0.979455
ENSG00000075213	SEMA3A	Inverse variance weighted	3	-0.0502056	0.0514234	0.951034	0.859852	1.05189	0.328907	0.486072	0.370436	0.878391
ENSG00000075223	SEMA3C	Inverse variance weighted	3	0.0195952	0.0536523	1.01979	0.917995	1.13287	0.714943	0.848117	0.389181	0.988144
ENSG00000075239	ACAT1	Inverse variance weighted	2	0.01856	0.0200005	1.01873	0.979571	1.05946	0.353418	0.325815	NA	0.881528
ENSG00000075275	CELSR1	Wald ratio	1	0.113046	0.131866	1.11968	0.864667	1.44991	0.391291	NA	NA	0.913639
ENSG00000075413	MARK3	Inverse variance weighted	3	-0.0150201	0.0628478	0.985092	0.870923	1.11423	0.811113	0.0329923	0.462667	0.988627
ENSG00000075618	FSCN1	Inverse variance weighted	4	0.0363159	0.0348938	1.03698	0.968433	1.11039	0.297988	0.665175	0.659921	0.861788
ENSG00000075624	ACTB	Wald ratio	1	0.0544788	0.0772672	1.05599	0.907588	1.22866	0.480767	NA	NA	0.936304
ENSG00000075651	PLD1	Inverse variance weighted	2	0.0507536	0.0354405	1.05206	0.981464	1.12774	0.152121	0.693631	NA	0.714136
ENSG00000076108	BAZ2A	Wald ratio	1	0.236972	0.0964975	1.26741	1.049	1.53128	0.0140598	NA	NA	0.293498
ENSG00000076242	MLH1	Wald ratio	1	0.00164432	0.0225072	1.00165	0.958419	1.04682	0.94176	NA	NA	0.993908
ENSG00000076258	FMO4	Inverse variance weighted	2	-0.0166525	0.0375023	0.983485	0.913788	1.0585	0.657014	0.788682	NA	0.979455
ENSG00000076321	KLHL20	Wald ratio	1	0.158112	0.0696961	1.1713	1.02174	1.34275	0.0232931	NA	NA	0.373051
ENSG00000076351	SLC46A1	Wald ratio	1	0.0898077	0.118599	1.09396	0.867061	1.38025	0.448906	NA	NA	0.928989
ENSG00000076555	ACACB	Inverse variance weighted	3	-0.0220167	0.0208119	0.978224	0.939124	1.01895	0.290106	0.135373	0.778657	0.857042
ENSG00000076662	ICAM3	Wald ratio	1	0.02474	0.0230824	1.02505	0.979707	1.07249	0.283804	NA	NA	0.856267
ENSG00000076685	NT5C2	Inverse variance weighted	2	0.068268	0.0235981	1.07065	1.02226	1.12134	0.00381643	0.808458	NA	0.17704
ENSG00000076944	STXBP2	Inverse variance weighted	2	-0.058877	0.035	0.942823	0.880314	1.00977	0.0925307	0.671822	NA	0.629435
ENSG00000077097	TOP2B	Inverse variance weighted	2	0.057875	0.0603455	1.05958	0.941386	1.19262	0.337528	0.4955	NA	0.878391
ENSG00000077152	UBE2T	Wald ratio	1	0.120868	0.214964	1.12848	0.740476	1.71978	0.573931	NA	NA	0.966733
ENSG00000077238	IL4R	Wald ratio	1	0.00360918	0.0329624	1.00362	0.940826	1.0706	0.912811	NA	NA	0.993908
ENSG00000077463	SIRT6	Wald ratio	1	0.0406419	0.069137	1.04148	0.909494	1.19262	0.556635	NA	NA	0.960956
ENSG00000077616	NAALAD2	Wald ratio	1	0.0889187	0.0896506	1.09299	0.916864	1.30295	0.321278	NA	NA	0.878391
ENSG00000077782	FGFR1	Inverse variance weighted	2	0.0328981	0.121669	1.03345	0.81418	1.31176	0.78686	0.115598	NA	0.988627
ENSG00000077942	FBLN1	Wald ratio	1	0.23702	0.187042	1.26747	0.878463	1.82873	0.205082	NA	NA	0.769408
ENSG00000077984	CST7	Inverse variance weighted	2	0.0426146	0.0221683	1.04354	0.999165	1.08988	0.0545659	0.842074	NA	0.522207
ENSG00000078018	MAP2	Wald ratio	1	-0.283274	0.149509	0.753313	0.561967	1.00981	0.0581318	NA	NA	0.537002
ENSG00000078081	LAMP3	Inverse variance weighted	2	-0.08839	0.0798172	0.915404	0.782836	1.07042	0.268118	0.224029	NA	0.846423
ENSG00000078142	PIK3C3	Wald ratio	1	-0.0234724	0.0248545	0.976801	0.930357	1.02556	0.344968	NA	NA	0.878391
ENSG00000078246	TULP3	Wald ratio	1	-0.146601	0.111641	0.863639	0.693908	1.07489	0.189133	NA	NA	0.75375
ENSG00000078399	HOXA9	Inverse variance weighted	2	-0.027044	0.0307006	0.973318	0.916478	1.03368	0.378374	0.59324	NA	0.907762
ENSG00000078401	EDN1	Inverse variance weighted	2	0.024669	0.0618144	1.02498	0.908022	1.15699	0.689833	0.305523	NA	0.98236
ENSG00000078795	PKD2L2	Wald ratio	1	-0.142691	0.0754273	0.867022	0.747868	1.00516	0.058521	NA	NA	0.538059
ENSG00000078808	SDF4	Inverse variance weighted	2	0.00650109	0.0326981	1.00652	0.94404	1.07314	0.842402	0.257212	NA	0.99164
ENSG00000078814	MYH7B	Wald ratio	1	0.0453572	0.0770575	1.0464	0.899717	1.217	0.55612	NA	NA	0.960956
ENSG00000078900	TP73	Wald ratio	1	0.40315	0.147953	1.49653	1.11981	1.99998	0.00643309	NA	NA	0.22104
ENSG00000078902	TOLLIP	Wald ratio	1	0.04305	0.0812889	1.04399	0.890229	1.22431	0.596395	NA	NA	0.969435
ENSG00000079150	FKBP7	Wald ratio	1	0.240599	0.163506	1.27201	0.923234	1.75255	0.141156	NA	NA	0.70989
ENSG00000079215	SLC1A3	Inverse variance weighted	2	0.0225627	0.0427388	1.02282	0.94063	1.11219	0.597554	0.78536	NA	0.969435
ENSG00000079246	XRCC5	Wald ratio	1	0.0879049	0.0487097	1.09188	0.992462	1.20127	0.0711263	NA	NA	0.569043
ENSG00000079277	MKNK1	Inverse variance weighted	2	-0.00506181	0.0293932	0.994951	0.939251	1.05395	0.863272	0.249164	NA	0.992832
ENSG00000079337	RAPGEF3	Inverse variance weighted	2	0.032904	0.0708903	1.03345	0.899388	1.1875	0.642537	0.0263918	NA	0.978888
ENSG00000079387	SENP1	Wald ratio	1	-0.171774	0.062784	0.842169	0.744658	0.95245	0.00621996	NA	NA	0.216403
ENSG00000079435	LIPE	Wald ratio	1	0.0997337	0.107316	1.10488	0.895291	1.36353	0.352711	NA	NA	0.881528
ENSG00000079459	FDFT1	Inverse variance weighted	4	-0.0169851	0.0121857	0.983158	0.959955	1.00692	0.163363	0.570102	0.643437	0.724975
ENSG00000079739	PGM1	Inverse variance weighted	3	-0.0124935	0.0260885	0.987584	0.938355	1.0394	0.632019	0.183078	0.613435	0.975181
ENSG00000079999	KEAP1	Inverse variance weighted	2	-0.0831594	0.100809	0.920204	0.755221	1.12123	0.409416	0.898127	NA	0.920838
ENSG00000080166	DCT	Wald ratio	1	0.0188159	0.0627654	1.01899	0.901041	1.15239	0.764344	NA	NA	0.988144
ENSG00000080503	SMARCA2	Inverse variance weighted	2	-0.10574	0.0636834	0.899658	0.794089	1.01926	0.0968331	0.855094	NA	0.634952
ENSG00000080573	COL5A3	Inverse variance weighted	3	-0.00672247	0.0432638	0.9933	0.912543	1.0812	0.876519	0.584927	0.807241	0.992832
ENSG00000080815	PSEN1	Wald ratio	1	0.0267827	0.028892	1.02714	0.970595	1.08699	0.353931	NA	NA	0.881528
ENSG00000080819	CPOX	Inverse variance weighted	2	-0.0644205	0.046112	0.937611	0.856586	1.0263	0.1624	0.566929	NA	0.724975
ENSG00000080823	MOK	Wald ratio	1	-0.157526	0.176098	0.854255	0.604908	1.20638	0.371037	NA	NA	0.89932
ENSG00000080824	HSP90AA1	Wald ratio	1	0.0239986	0.0378214	1.02429	0.951104	1.1031	0.525739	NA	NA	0.956315
ENSG00000080839	RBL1	Inverse variance weighted	2	0.10118	0.0581198	1.10648	0.987346	1.23998	0.0817032	0.738092	NA	0.593334
ENSG00000081052	COL4A4	Wald ratio	1	-0.0855809	0.0781763	0.917979	0.787567	1.06999	0.273641	NA	NA	0.852688
ENSG00000081148	IMPG2	Wald ratio	1	-0.108663	0.0497603	0.897033	0.813676	0.988929	0.0289826	NA	NA	0.410178
ENSG00000081181	ARG2	Wald ratio	1	-0.489639	0.194011	0.612848	0.418993	0.896392	0.0116104	NA	NA	0.278984
ENSG00000081237	PTPRC	Inverse variance weighted	2	-0.101067	0.0870478	0.903872	0.762098	1.07202	0.245621	0.979435	NA	0.815482
ENSG00000081320	STK17B	Inverse variance weighted	2	-0.0321922	0.0319052	0.96832	0.909622	1.03081	0.312977	0.515129	NA	0.876636
ENSG00000081985	IL12RB2	Wald ratio	1	-0.0338304	0.0234094	0.966735	0.923382	1.01212	0.148412	NA	NA	0.714136
ENSG00000082293	COL19A1	Wald ratio	1	0.0823175	0.086239	1.0858	0.916942	1.28575	0.339817	NA	NA	0.878391
ENSG00000082701	GSK3B	Inverse variance weighted	2	-0.0216403	0.0298784	0.978592	0.92293	1.03761	0.468894	0.506222	NA	0.932205
ENSG00000082781	ITGB5	Inverse variance weighted	2	-0.0901544	0.0546917	0.91379	0.820903	1.01719	0.0992687	0.232872	NA	0.640838
ENSG00000082898	XPO1	Wald ratio	1	-0.0558602	0.146206	0.945671	0.710048	1.25948	0.702412	NA	NA	0.985363
ENSG00000083093	PALB2	Wald ratio	1	-0.0233962	0.0984719	0.976875	0.805412	1.18484	0.812197	NA	NA	0.988627
ENSG00000083290	ULK2	Wald ratio	1	-0.119007	0.0378585	0.887802	0.824309	0.956185	0.00166964	NA	NA	0.113808
ENSG00000083444	PLOD1	Inverse variance weighted	2	-0.019074	0.0261063	0.981107	0.932168	1.03261	0.465005	0.587111	NA	0.932205
ENSG00000083454	P2RX5	Wald ratio	1	0.0665127	0.107361	1.06877	0.865962	1.31909	0.535571	NA	NA	0.956724
ENSG00000083457	ITGAE	Wald ratio	1	-0.014945	0.047933	0.985166	0.896826	1.08221	0.755201	NA	NA	0.988144
ENSG00000084072	PPIE	Inverse variance weighted	2	0.00409722	0.0141928	1.00411	0.976559	1.03243	0.772823	0.981987	NA	0.988627
ENSG00000084676	NCOA1	Wald ratio	1	0.0916918	0.0460699	1.09603	1.0014	1.1996	0.0465605	NA	NA	0.478957
ENSG00000084774	CAD	Inverse variance weighted	2	0.0779028	0.0412411	1.08102	0.997075	1.17203	0.0588971	0.668135	NA	0.538059
ENSG00000085063	CD59	Inverse variance weighted	2	0.00386872	0.0261967	1.00388	0.953633	1.05677	0.882595	0.254949	NA	0.992832
ENSG00000085117	CD82	Inverse variance weighted	3	0.0408209	0.0722046	1.04167	0.904204	1.20002	0.571836	0.0793759	0.875018	0.966733
ENSG00000085265	FCN1	Inverse variance weighted	4	0.0117481	0.0260715	1.01182	0.961412	1.06487	0.652269	0.201607	0.457944	0.979432
ENSG00000085377	PREP	Inverse variance weighted	3	0.0907698	0.0672076	1.09502	0.95987	1.24919	0.176827	0.532216	0.51255	0.736661
ENSG00000085465	OVGP1	Inverse variance weighted	2	0.0269539	0.0254932	1.02732	0.97725	1.07996	0.290374	0.477801	NA	0.857042
ENSG00000085511	MAP3K4	Wald ratio	1	-0.0112435	0.139939	0.988819	0.75162	1.30087	0.935962	NA	NA	0.993908
ENSG00000085563	ABCB1	Wald ratio	1	0.13787	0.0801447	1.14783	0.98097	1.34306	0.085384	NA	NA	0.603946
ENSG00000085662	AKR1B1	Wald ratio	1	-0.0163616	0.0292799	0.983772	0.928904	1.04188	0.576298	NA	NA	0.966733
ENSG00000085741	WNT11	Inverse variance weighted	2	-0.0044143	0.0440058	0.995595	0.913323	1.08528	0.920097	0.399355	NA	0.993908
ENSG00000085871	MGST2	Inverse variance weighted	3	-0.00254633	0.0158913	0.997457	0.966868	1.02901	0.872697	0.46273	0.805439	0.992832
ENSG00000085978	ATG16L1	Inverse variance weighted	2	-0.00702778	0.084318	0.992997	0.841734	1.17144	0.933574	0.0360858	NA	0.993908
ENSG00000085999	RAD54L	Wald ratio	1	-0.0293824	0.152269	0.971045	0.720485	1.30874	0.846988	NA	NA	0.991788
ENSG00000086015	MAST2	Wald ratio	1	-0.120574	0.057439	0.886412	0.792032	0.992039	0.0358029	NA	NA	0.434922
ENSG00000086061	DNAJA1	Wald ratio	1	0.437716	0.164702	1.54917	1.12176	2.13941	0.00786929	NA	NA	0.234673
ENSG00000086062	B4GALT1	Inverse variance weighted	2	0.0173676	0.0508459	1.01752	0.921004	1.12415	0.732672	0.0557705	NA	0.988144
ENSG00000086200	IPO11	Wald ratio	1	-0.0604508	0.0642399	0.94134	0.829974	1.06765	0.346696	NA	NA	0.878577
ENSG00000086232	EIF2AK1	Inverse variance weighted	2	0.0890501	0.0576533	1.09314	0.976334	1.22391	0.122448	0.100945	NA	0.690423
ENSG00000086289	EPDR1	Inverse variance weighted	4	-0.0160022	0.0257181	0.984125	0.935747	1.035	0.533799	0.0771993	0.765491	0.956315
ENSG00000086544	ITPKC	Wald ratio	1	0.104268	0.0860889	1.1099	0.937568	1.3139	0.225831	NA	NA	0.791883
ENSG00000086548	CEACAM6	Wald ratio	1	0.0156075	0.10869	1.01573	0.820841	1.25689	0.88582	NA	NA	0.992832
ENSG00000087076	HSD17B14	Inverse variance weighted	2	0.0091016	0.0226217	1.00914	0.965377	1.05489	0.687434	0.48205	NA	0.98236
ENSG00000087088	BAX	Inverse variance weighted	3	0.0368578	0.0304392	1.03755	0.977455	1.10133	0.225947	0.250111	0.926327	0.791883
ENSG00000087095	NLK	Wald ratio	1	-0.0855787	0.19758	0.917981	0.623233	1.35212	0.664917	NA	NA	0.981896
ENSG00000087116	ADAMTS2	Wald ratio	1	-0.0410748	0.0489729	0.959757	0.871916	1.05645	0.401623	NA	NA	0.916271
ENSG00000087191	PSMC5	Wald ratio	1	0.0126601	0.0462726	1.01274	0.924933	1.10888	0.784394	NA	NA	0.988627
ENSG00000087237	CETP	Inverse variance weighted	3	0.0580116	0.0455216	1.05973	0.969271	1.15863	0.202531	0.758473	0.695586	0.765217
ENSG00000087250	MT3	Inverse variance weighted	2	0.0458025	0.0565624	1.04687	0.937011	1.1696	0.418073	0.916654	NA	0.920838
ENSG00000087274	ADD1	Inverse variance weighted	2	-0.0676877	0.0900623	0.934552	0.783323	1.11498	0.452312	0.0870331	NA	0.930879
ENSG00000087303	NID2	Wald ratio	1	-0.0279525	0.101164	0.972435	0.797531	1.1857	0.782312	NA	NA	0.988627
ENSG00000087365	SF3B2	Wald ratio	1	-0.0522741	0.0303205	0.949069	0.89431	1.00718	0.0846988	NA	NA	0.603946
ENSG00000087460	GNAS	Inverse variance weighted	2	0.0490391	0.106948	1.05026	0.85165	1.29519	0.646571	0.00377055	NA	0.979432
ENSG00000087586	AURKA	Inverse variance weighted	2	0.0252814	0.107017	1.0256	0.831543	1.26495	0.813249	0.360019	NA	0.988627
ENSG00000088002	SULT2B1	Wald ratio	1	0.0252064	0.0492713	1.02553	0.931122	1.1295	0.608943	NA	NA	0.974542
ENSG00000088179	PTPN4	Wald ratio	1	0.0855432	0.0798313	1.08931	0.931531	1.27381	0.283922	NA	NA	0.856267
ENSG00000088247	KHSRP	Wald ratio	1	0.111259	0.128895	1.11768	0.868164	1.43892	0.38804	NA	NA	0.912071
ENSG00000088256	GNA11	Wald ratio	1	-0.00527058	0.0296268	0.994743	0.938625	1.05422	0.858802	NA	NA	0.992832
ENSG00000088298	EDEM2	Wald ratio	1	0.0375953	0.0296116	1.03831	0.979764	1.10036	0.204222	NA	NA	0.769408
ENSG00000088305	DNMT3B	Wald ratio	1	-0.0285408	0.105017	0.971863	0.791066	1.19398	0.785796	NA	NA	0.988627
ENSG00000088812	ATRN	Wald ratio	1	-0.0808169	0.121867	0.922363	0.726385	1.17122	0.507229	NA	NA	0.949317
ENSG00000088826	SMOX	Inverse variance weighted	3	-0.0044773	0.0261843	0.995533	0.94573	1.04796	0.86423	0.469909	0.620763	0.992832
ENSG00000088832	FKBP1A	Inverse variance weighted	2	-0.00936104	0.0574864	0.990683	0.885118	1.10884	0.870645	0.547001	NA	0.992832
ENSG00000088882	CPXM1	Inverse variance weighted	2	0.167957	0.0820759	1.18289	1.00711	1.38934	0.0407212	0.541132	NA	0.461047
ENSG00000089012	SIRPG	Inverse variance weighted	2	-0.0165016	0.0253935	0.983634	0.935876	1.03383	0.515798	0.600283	NA	0.952949
ENSG00000089022	MAPKAPK5	Inverse variance weighted	2	0.118273	0.040198	1.12555	1.04027	1.21782	0.00325821	0.804165	NA	0.160035
ENSG00000089041	P2RX7	Inverse variance weighted	4	-0.00482771	0.0294338	0.995184	0.939396	1.05428	0.869716	0.512608	0.819549	0.992832
ENSG00000089050	RBBP9	Inverse variance weighted	2	-0.00483502	0.0514537	0.995177	0.899709	1.10077	0.925134	0.319005	NA	0.993908
ENSG00000089057	SLC23A2	Inverse variance weighted	3	-0.0466528	0.0647555	0.954419	0.840655	1.08358	0.471251	0.557832	0.353963	0.932205
ENSG00000089123	TASP1	Wald ratio	1	0.135527	0.16132	1.14514	0.834718	1.571	0.400847	NA	NA	0.916271
ENSG00000089127	OAS1	Inverse variance weighted	6	0.0384025	0.0319467	1.03915	0.976078	1.1063	0.229332	0.0559081	0.383441	0.796225
ENSG00000089159	PXN	Wald ratio	1	0.0338275	0.0880501	1.03441	0.870445	1.22925	0.700841	NA	NA	0.985105
ENSG00000089199	CHGB	Inverse variance weighted	3	0.052159	0.10802	1.05354	0.852519	1.30197	0.629192	0.173936	0.49725	0.974966
ENSG00000089220	PEBP1	Inverse variance weighted	3	-0.0201681	0.0191204	0.980034	0.943986	1.01746	0.291519	0.538141	0.743149	0.857042
ENSG00000089248	ERP29	Wald ratio	1	-0.146995	0.0574457	0.863298	0.771369	0.966183	0.0105017	NA	NA	0.266221
ENSG00000089685	BIRC5	Wald ratio	1	-0.0695189	0.0426467	0.932842	0.858038	1.01417	0.103077	NA	NA	0.647517
ENSG00000089692	LAG3	Wald ratio	1	-0.249022	0.116119	0.779563	0.620881	0.978799	0.0319892	NA	NA	0.427376
ENSG00000090006	LTBP4	Inverse variance weighted	2	-0.00140112	0.0440903	0.9986	0.915927	1.08873	0.974649	0.17224	NA	0.996722
ENSG00000090013	BLVRB	Inverse variance weighted	3	8.33e-05	0.0286198	1.00008	0.945528	1.05779	0.997677	0.439935	0.277105	0.999161
ENSG00000090020	SLC9A1	Wald ratio	1	0.0684837	0.0866444	1.07088	0.903626	1.2691	0.429294	NA	NA	0.920838
ENSG00000090060	PAPOLA	Inverse variance weighted	2	0.0114796	0.0522687	1.01155	0.913048	1.12067	0.826162	0.147314	NA	0.989023
ENSG00000090061	CCNK	Wald ratio	1	-0.0324201	0.10221	0.9681	0.79235	1.18283	0.751099	NA	NA	0.988144
ENSG00000090266	NDUFB2	Inverse variance weighted	2	0.0533474	0.0356296	1.0548	0.983649	1.13109	0.134321	0.229422	NA	0.702085
ENSG00000090339	ICAM1	Wald ratio	1	-0.0371644	0.0462628	0.963518	0.879995	1.05497	0.421783	NA	NA	0.920838
ENSG00000090376	IRAK3	Inverse variance weighted	2	-0.0656652	0.026323	0.936444	0.889355	0.986026	0.0126101	0.371539	NA	0.285547
ENSG00000090382	LYZ	Inverse variance weighted	3	-0.0211756	0.0201715	0.979047	0.941094	1.01853	0.293821	0.0347963	0.849687	0.859055
ENSG00000090520	DNAJB11	Wald ratio	1	-0.188453	0.115465	0.82824	0.660497	1.03858	0.102653	NA	NA	0.647517
ENSG00000090554	FLT3LG	Wald ratio	1	0.0349761	0.14468	1.03559	0.779894	1.37513	0.808976	NA	NA	0.988627
ENSG00000090581	GNPTG	Inverse variance weighted	2	-0.0409676	0.0365611	0.95986	0.893484	1.03117	0.26249	0.456083	NA	0.839084
ENSG00000090659	CD209	Inverse variance weighted	3	0.0287264	0.0403146	1.02914	0.950953	1.11376	0.476121	0.197595	0.875603	0.933242
ENSG00000090674	MCOLN1	Inverse variance weighted	2	0.0337962	0.0647971	1.03437	0.911006	1.17445	0.60197	0.903426	NA	0.971517
ENSG00000090905	TNRC6A	Inverse variance weighted	3	0.0145488	0.0369626	1.01466	0.943746	1.09089	0.69387	0.119646	0.975778	0.983838
ENSG00000091140	DLD	Inverse variance weighted	2	0.0125612	0.118421	1.01264	0.802884	1.2772	0.915525	0.151345	NA	0.993908
ENSG00000091181	IL5RA	Wald ratio	1	0.392858	0.174174	1.48121	1.05282	2.0839	0.0240991	NA	NA	0.378888
ENSG00000091262	ABCC6	Inverse variance weighted	2	-0.00577319	0.0486208	0.994243	0.90387	1.09365	0.905482	0.352867	NA	0.993908
ENSG00000091409	ITGA6	Inverse variance weighted	3	-0.148571	0.09828	0.861939	0.710917	1.04504	0.130608	0.476219	0.852699	0.697803
ENSG00000091513	TF	Inverse variance weighted	3	0.0963093	0.054616	1.1011	0.989319	1.22551	0.0778349	0.877316	0.907139	0.580287
ENSG00000091592	NLRP1	Inverse variance weighted	5	-0.0138916	0.0256193	0.986204	0.937906	1.03699	0.58766	0.482293	0.9227	0.969435
ENSG00000091831	ESR1	Inverse variance weighted	2	-0.0921235	0.0581903	0.911992	0.813689	1.02217	0.113389	0.73059	NA	0.67388
ENSG00000091844	RGS17	Wald ratio	1	-0.0386512	0.0306775	0.962086	0.905943	1.02171	0.207698	NA	NA	0.772509
ENSG00000091879	ANGPT2	Wald ratio	1	-0.0149747	0.105832	0.985137	0.800591	1.21222	0.887479	NA	NA	0.993426
ENSG00000091972	CD200	Wald ratio	1	-0.0419716	0.0941373	0.958897	0.797335	1.1532	0.655702	NA	NA	0.979432
ENSG00000092010	PSME1	Wald ratio	1	-0.139842	0.0626397	0.869495	0.769037	0.983076	0.0255828	NA	NA	0.3845
ENSG00000092068	SLC7A8	Inverse variance weighted	3	0.0139814	0.0378259	1.01408	0.941616	1.09212	0.711663	0.662695	0.256401	0.988144
ENSG00000092096	SLC22A17	Inverse variance weighted	2	0.0206626	0.0416051	1.02088	0.940933	1.10761	0.619446	0.492148	NA	0.974966
ENSG00000092295	TGM1	Inverse variance weighted	2	0.0968899	0.0400443	1.10174	1.01857	1.1917	0.015539	0.182497	NA	0.312154
ENSG00000092439	TRPM7	Inverse variance weighted	2	0.0486113	0.0650773	1.04981	0.924095	1.19263	0.455077	0.700432	NA	0.932205
ENSG00000092531	SNAP23	Wald ratio	1	0.0176205	0.0511297	1.01778	0.920725	1.12506	0.730378	NA	NA	0.988144
ENSG00000092758	COL9A3	Inverse variance weighted	3	-0.0169743	0.0139255	0.983169	0.956697	1.01037	0.222868	0.812531	0.859579	0.789373
ENSG00000092820	EZR	Inverse variance weighted	2	0.13176	0.0925673	1.14084	0.951542	1.36778	0.15462	0.537785	NA	0.717175
ENSG00000092929	UNC13D	Wald ratio	1	0.00166644	0.0378275	1.00167	0.930089	1.07876	0.964862	NA	NA	0.99566
ENSG00000092964	DPYSL2	Inverse variance weighted	2	0.0397196	0.0721803	1.04052	0.903252	1.19865	0.582126	0.3749	NA	0.969302
ENSG00000093000	NUP50	Inverse variance weighted	2	0.0338923	0.0321362	1.03447	0.971325	1.10173	0.291587	0.450596	NA	0.857042
ENSG00000093010	COMT	Inverse variance weighted	3	0.0112084	0.0287881	1.01127	0.955791	1.06997	0.697023	0.808035	0.772818	0.985105
ENSG00000093072	CECR1	Inverse variance weighted	2	0.0102003	0.0376595	1.01025	0.938369	1.08764	0.786501	0.148557	NA	0.988627
ENSG00000095002	MSH2	Inverse variance weighted	4	-0.0252865	0.032656	0.97503	0.914578	1.03948	0.438736	0.136338	0.953848	0.920892
ENSG00000095015	MAP3K1	Wald ratio	1	-0.0341483	0.106579	0.966428	0.784237	1.19094	0.748662	NA	NA	0.988144
ENSG00000095059	DHPS	Wald ratio	1	-0.0359791	0.0858039	0.96466	0.815336	1.14133	0.674984	NA	NA	0.981896
ENSG00000095261	PSMD5	Wald ratio	1	-0.0440419	0.0363116	0.956914	0.891177	1.0275	0.225173	NA	NA	0.791883
ENSG00000095303	PTGS1	Wald ratio	1	0.0503667	0.0754858	1.05166	0.907025	1.21935	0.504622	NA	NA	0.948515
ENSG00000095321	CRAT	Wald ratio	1	0.0395328	0.0277478	1.04032	0.985257	1.09847	0.154238	NA	NA	0.717175
ENSG00000095464	PDE6C	Wald ratio	1	0.109004	0.140031	1.11517	0.847507	1.46736	0.436315	NA	NA	0.920838
ENSG00000095739	BAMBI	Inverse variance weighted	2	0.0725	0.0448655	1.07519	0.984682	1.17402	0.106107	0.64121	NA	0.659709
ENSG00000095917	TPSD1	Inverse variance weighted	3	-0.0288135	0.0527839	0.971598	0.876105	1.0775	0.585151	0.937919	0.277637	0.969435
ENSG00000096006	CRISP3	Wald ratio	1	-0.0201227	0.0522442	0.980078	0.884687	1.08576	0.700114	NA	NA	0.985105
ENSG00000096060	FKBP5	Wald ratio	1	-0.380321	0.202834	0.683642	0.45938	1.01738	0.0607885	NA	NA	0.544326
ENSG00000096063	SRPK1	Inverse variance weighted	3	-0.0108579	0.024766	0.989201	0.942331	1.0384	0.661083	0.360981	0.633292	0.981896
ENSG00000096070	BRPF3	Inverse variance weighted	2	-0.0989353	0.207892	0.905801	0.602659	1.36143	0.634148	0.0330199	NA	0.977413
ENSG00000096384	HSP90AB1	Wald ratio	1	0.322453	0.179271	1.38051	0.971496	1.96172	0.0720675	NA	NA	0.569043
ENSG00000096401	CDC5L	Inverse variance weighted	2	-0.0819555	0.0878987	0.921313	0.775508	1.09453	0.351138	0.262793	NA	0.881201
ENSG00000096433	ITPR3	Inverse variance weighted	2	0.0108773	0.0179571	1.01094	0.975975	1.04715	0.544688	0.36147	NA	0.960005
ENSG00000096696	DSP	Inverse variance weighted	2	-0.138738	0.131781	0.870456	0.672315	1.12699	0.292435	0.193803	NA	0.85829
ENSG00000096717	SIRT1	Inverse variance weighted	2	-0.00397362	0.0210296	0.996034	0.955814	1.03795	0.850129	0.195714	NA	0.992461
ENSG00000096968	JAK2	Inverse variance weighted	2	0.0200276	0.0350733	1.02023	0.952452	1.09283	0.567985	0.975477	NA	0.963031
ENSG00000096996	IL12RB1	Inverse variance weighted	2	0.0344254	0.0367128	1.03502	0.963164	1.11225	0.348402	0.614475	NA	0.879825
ENSG00000097007	ABL1	Wald ratio	1	-0.0924747	0.169578	0.911672	0.653869	1.27112	0.585533	NA	NA	0.969435
ENSG00000097046	CDC7	Inverse variance weighted	2	0.0454483	0.036869	1.0465	0.973541	1.12492	0.217688	0.0878562	NA	0.784336
ENSG00000099139	PCSK5	Inverse variance weighted	4	-0.0544849	0.0518539	0.946973	0.855458	1.04828	0.293379	0.0955649	0.67884	0.859055
ENSG00000099203	TMED1	Wald ratio	1	0.0283204	0.0328052	1.02873	0.964662	1.09704	0.387979	NA	NA	0.912071
ENSG00000099250	NRP1	Inverse variance weighted	2	0.00870447	0.0486703	1.00874	0.916962	1.10971	0.858059	0.911401	NA	0.992832
ENSG00000099308	MAST3	Inverse variance weighted	3	-0.0030281	0.0359001	0.996976	0.929236	1.06965	0.93278	0.521228	0.738155	0.993908
ENSG00000099331	MYO9B	Inverse variance weighted	2	0.0253675	0.0621586	1.02569	0.908043	1.15858	0.683194	0.404719	NA	0.981896
ENSG00000099337	KCNK6	Inverse variance weighted	2	-0.000518164	0.0349237	0.999482	0.933356	1.07029	0.988162	0.436676	NA	0.997817
ENSG00000099341	PSMD8	Inverse variance weighted	2	-0.1879	0.0767936	0.828698	0.712899	0.963306	0.0144124	0.523529	NA	0.297144
ENSG00000099365	STX1B	Wald ratio	1	-0.0115576	0.0784232	0.988509	0.847667	1.15275	0.882836	NA	NA	0.992832
ENSG00000099377	HSD3B7	Wald ratio	1	0.00289602	0.0405848	1.0029	0.926214	1.08594	0.943113	NA	NA	0.993908
ENSG00000099769	IGFALS	Wald ratio	1	-0.186834	0.107289	0.829582	0.672254	1.02373	0.0816112	NA	NA	0.593334
ENSG00000099795	NDUFB7	Wald ratio	1	-0.0370481	0.114934	0.96363	0.769266	1.2071	0.747193	NA	NA	0.988144
ENSG00000099810	MTAP	Inverse variance weighted	2	0.00762549	0.0444586	1.00765	0.923566	1.0994	0.863816	0.244557	NA	0.992832
ENSG00000099821	POLRMT	Inverse variance weighted	2	-0.0240656	0.0441603	0.976222	0.895279	1.06448	0.585781	0.470058	NA	0.969435
ENSG00000099822	HCN2	Wald ratio	1	0.224327	0.128791	1.25148	0.972289	1.61084	0.0815442	NA	NA	0.593334
ENSG00000099866	MADCAM1	Wald ratio	1	0.10414	0.135571	1.10976	0.850799	1.44753	0.442393	NA	NA	0.922342
ENSG00000099875	MKNK2	Inverse variance weighted	3	0.0537099	0.0286417	1.05518	0.997575	1.11611	0.0607603	0.24762	0.874189	0.544326
ENSG00000099910	KLHL22	Wald ratio	1	-0.0150199	0.0835266	0.985092	0.83633	1.16032	0.857292	NA	NA	0.992832
ENSG00000099937	SERPIND1	Wald ratio	1	0.194557	0.195781	1.21477	0.827643	1.78298	0.320345	NA	NA	0.878391
ENSG00000099940	SNAP29	Wald ratio	1	-0.0165438	0.0135149	0.983592	0.95788	1.01	0.22091	NA	NA	0.789373
ENSG00000099942	CRKL	Inverse variance weighted	2	0.0142114	0.0613557	1.01431	0.899383	1.14393	0.816831	0.521564	NA	0.988627
ENSG00000099953	MMP11	Wald ratio	1	-0.0648549	0.0636729	0.937203	0.827245	1.06178	0.308411	NA	NA	0.8737
ENSG00000099956	SMARCB1	Inverse variance weighted	5	0.0272232	0.0430355	1.0276	0.944475	1.11804	0.527011	0.113826	0.231705	0.956315
ENSG00000099957	P2RX6	Inverse variance weighted	2	0.0164095	0.0322218	1.01654	0.954331	1.08282	0.610564	0.699533	NA	0.9748
ENSG00000099998	GGT5	Wald ratio	1	-0.0530412	0.0925444	0.948341	0.791023	1.13695	0.566547	NA	NA	0.963031
ENSG00000100014	SPECC1L	Inverse variance weighted	2	0.0829149	0.0367541	1.08645	1.01094	1.1676	0.0240746	0.537223	NA	0.378888
ENSG00000100023	PPIL2	Wald ratio	1	-0.0280621	0.0471234	0.972328	0.886544	1.06641	0.551508	NA	NA	0.960956
ENSG00000100030	MAPK1	Inverse variance weighted	3	0.0174177	0.062039	1.01757	0.901064	1.14914	0.778899	0.784528	0.537872	0.988627
ENSG00000100031	GGT1	Wald ratio	1	-0.01312	0.0378472	0.986966	0.916402	1.06296	0.72885	NA	NA	0.988144
ENSG00000100060	MFNG	Inverse variance weighted	3	0.0320327	0.0742353	1.03255	0.892732	1.19427	0.666103	0.404192	0.248182	0.981896
ENSG00000100075	SLC25A1	Inverse variance weighted	2	-0.0109575	0.0358136	0.989102	0.922053	1.06103	0.759635	0.229181	NA	0.988144
ENSG00000100077	ADRBK2	Inverse variance weighted	3	0.0132661	0.131467	1.01335	0.783166	1.3112	0.919624	0.000341693	0.686927	0.993908
ENSG00000100079	LGALS2	Inverse variance weighted	3	-0.0117038	0.0195503	0.988364	0.951208	1.02697	0.549408	0.00620936	0.960685	0.960956
ENSG00000100097	LGALS1	Inverse variance weighted	2	-0.0247823	0.0495234	0.975522	0.885283	1.07496	0.616782	0.0664278	NA	0.9748
ENSG00000100100	PIK3IP1	Inverse variance weighted	3	0.017115	0.0169197	1.01726	0.984081	1.05156	0.311756	0.996137	0.394292	0.875804
ENSG00000100151	PICK1	Inverse variance weighted	2	0.0711092	0.0436544	1.0737	0.985651	1.16961	0.103331	0.118677	NA	0.647517
ENSG00000100219	XBP1	Inverse variance weighted	2	0.0500631	0.0245672	1.05134	1.00191	1.1032	0.0415697	0.84258	NA	0.467484
ENSG00000100234	TIMP3	Wald ratio	1	-0.0308095	0.100157	0.96966	0.796827	1.17998	0.758378	NA	NA	0.988144
ENSG00000100243	CYB5R3	Inverse variance weighted	2	0.0405343	0.0323296	1.04137	0.977427	1.10949	0.209921	0.200202	NA	0.774736
ENSG00000100292	HMOX1	Inverse variance weighted	2	-0.0170403	0.0474841	0.983104	0.895736	1.07899	0.719697	0.125469	NA	0.988144
ENSG00000100299	ARSA	Inverse variance weighted	4	0.011473	0.0176933	1.01154	0.977061	1.04723	0.516704	0.946945	0.963666	0.952949
ENSG00000100300	TSPO	Inverse variance weighted	3	-0.0071557	0.0276732	0.99287	0.940452	1.04821	0.79596	0.479238	0.741487	0.988627
ENSG00000100311	PDGFB	Inverse variance weighted	2	-0.0393705	0.0623538	0.961394	0.850795	1.08637	0.527776	0.00999694	NA	0.956315
ENSG00000100324	TAB1	Wald ratio	1	0.0596422	0.153632	1.06146	0.785467	1.43442	0.697858	NA	NA	0.985105
ENSG00000100342	APOL1	Wald ratio	1	-0.0513763	0.0622019	0.949921	0.840892	1.07309	0.408826	NA	NA	0.920838
ENSG00000100346	CACNA1I	Inverse variance weighted	2	-0.0627744	0.0607122	0.939155	0.833793	1.05783	0.301152	0.989342	NA	0.863982
ENSG00000100348	TXN2	Wald ratio	1	0.0369836	0.0713441	1.03768	0.902261	1.19341	0.604191	NA	NA	0.972529
ENSG00000100359	SGSM3	Wald ratio	1	-0.0168871	0.0969524	0.983255	0.81309	1.18903	0.861725	NA	NA	0.992832
ENSG00000100362	PVALB	Inverse variance weighted	3	0.0350833	0.0203726	1.03571	0.995165	1.0779	0.0850552	0.457066	0.897569	0.603946
ENSG00000100365	NCF4	Inverse variance weighted	3	0.0279345	0.144246	1.02833	0.775082	1.36432	0.846443	0.00452952	0.988824	0.991788
ENSG00000100368	CSF2RB	Inverse variance weighted	2	-0.0586127	0.0571182	0.943072	0.843189	1.05479	0.304814	0.387511	NA	0.870152
ENSG00000100373	UPK3A	Inverse variance weighted	2	0.0214234	0.0184636	1.02165	0.985343	1.0593	0.245923	0.438143	NA	0.815674
ENSG00000100380	ST13	Wald ratio	1	0.136712	0.0469978	1.1465	1.04561	1.25713	0.00362702	NA	NA	0.170623
ENSG00000100385	IL2RB	Wald ratio	1	-0.0226963	0.112603	0.977559	0.78396	1.21897	0.84026	NA	NA	0.99164
ENSG00000100393	EP300	Wald ratio	1	0.134417	0.0345059	1.14387	1.06907	1.22391	9.8e-05	NA	NA	0.0181844
ENSG00000100399	CHADL	Wald ratio	1	-0.0112467	0.113283	0.988816	0.791931	1.23465	0.920916	NA	NA	0.993908
ENSG00000100422	CERK	Inverse variance weighted	3	0.025525	0.0255353	1.02585	0.975774	1.0785	0.317507	0.472165	0.485345	0.878391
ENSG00000100425	BRD1	Wald ratio	1	-0.0652433	0.0603501	0.936839	0.832327	1.05447	0.279661	NA	NA	0.856267
ENSG00000100427	MLC1	Inverse variance weighted	3	-0.0298207	0.0507319	0.97062	0.87875	1.07209	0.556661	0.14934	0.69882	0.960956
ENSG00000100429	HDAC10	Wald ratio	1	-0.0305745	0.0443004	0.969888	0.889226	1.05787	0.490092	NA	NA	0.94188
ENSG00000100448	CTSG	Inverse variance weighted	6	0.0194457	0.0215522	1.01964	0.977461	1.06363	0.366918	0.966099	0.393556	0.896231
ENSG00000100450	GZMH	Inverse variance weighted	2	-0.00367753	0.0557273	0.996329	0.893237	1.11132	0.947384	0.632548	NA	0.993908
ENSG00000100453	GZMB	Inverse variance weighted	4	0.003999	0.027502	1.00401	0.95132	1.05961	0.884389	0.876673	0.663996	0.992832
ENSG00000100462	PRMT5	Inverse variance weighted	2	0.0240831	0.025223	1.02438	0.974965	1.07629	0.339675	0.565522	NA	0.878391
ENSG00000100473	COCH	Wald ratio	1	0.00386421	0.029981	1.00387	0.946581	1.06463	0.897446	NA	NA	0.993908
ENSG00000100490	CDKL1	Inverse variance weighted	2	-0.00136983	0.0238769	0.998631	0.952973	1.04648	0.95425	0.162792	NA	0.995442
ENSG00000100504	PYGL	Inverse variance weighted	2	-0.0256505	0.034426	0.974676	0.911079	1.04271	0.456217	0.889711	NA	0.932205
ENSG00000100519	PSMC6	Inverse variance weighted	2	-0.00249364	0.0476058	0.997509	0.908645	1.09507	0.958225	0.13635	NA	0.995442
ENSG00000100523	DDHD1	Wald ratio	1	-0.0264136	0.214237	0.973932	0.639981	1.48214	0.901876	NA	NA	0.993908
ENSG00000100526	CDKN3	Inverse variance weighted	2	0.0769931	0.12145	1.08003	0.85125	1.37031	0.526114	0.0767003	NA	0.956315
ENSG00000100577	GSTZ1	Inverse variance weighted	2	0.0011225	0.0301634	1.00112	0.943652	1.06209	0.970315	0.765092	NA	0.996708
ENSG00000100596	SPTLC2	Inverse variance weighted	2	-0.039733	0.02551	0.961046	0.914176	1.01032	0.119341	0.885338	NA	0.685206
ENSG00000100600	LGMN	Wald ratio	1	0.0943113	0.0399489	1.0989	1.01614	1.1884	0.0182355	NA	NA	0.33837
ENSG00000100603	SNW1	Inverse variance weighted	2	0.0525389	0.0347692	1.05394	0.984512	1.12827	0.130769	0.698715	NA	0.697803
ENSG00000100612	DHRS7	Wald ratio	1	-0.0100549	0.0318342	0.989995	0.930112	1.05373	0.752114	NA	NA	0.988144
ENSG00000100614	PPM1A	Wald ratio	1	0.00210697	0.1332	1.00211	0.77185	1.30106	0.98738	NA	NA	0.997817
ENSG00000100644	HIF1A	Wald ratio	1	-0.0138483	0.0681035	0.986247	0.863008	1.12708	0.838867	NA	NA	0.991443
ENSG00000100652	SLC10A1	Wald ratio	1	0.266909	0.206188	1.30592	0.871778	1.95627	0.195496	NA	NA	0.761023
ENSG00000100678	SLC8A3	Inverse variance weighted	2	0.0406917	0.0424017	1.04153	0.958471	1.13179	0.33722	0.76117	NA	0.878391
ENSG00000100749	VRK1	Wald ratio	1	0.0458026	0.0310837	1.04687	0.984992	1.11263	0.14061	NA	NA	0.70989
ENSG00000100764	PSMC1	Wald ratio	1	0.162854	0.0795487	1.17686	1.00696	1.37543	0.0406362	NA	NA	0.461047
ENSG00000100767	PAPLN	Wald ratio	1	-0.1046	0.0579803	0.900685	0.803932	1.00908	0.0712227	NA	NA	0.569043
ENSG00000100784	RPS6KA5	Inverse variance weighted	3	-0.0171418	0.0272019	0.983004	0.931967	1.03684	0.528583	0.634089	0.510536	0.956315
ENSG00000100804	PSMB5	Inverse variance weighted	3	-0.0498577	0.0433826	0.951365	0.873814	1.0358	0.250451	0.226409	0.497797	0.822502
ENSG00000100811	YY1	Wald ratio	1	0.138117	0.177668	1.14811	0.810494	1.62636	0.436928	NA	NA	0.920838
ENSG00000100823	APEX1	Inverse variance weighted	2	-0.182356	0.0608144	0.833305	0.739669	0.938793	0.00271253	0.556891	NA	0.148522
ENSG00000100902	PSMA6	Wald ratio	1	-0.0367891	0.0691319	0.963879	0.841737	1.10375	0.594617	NA	NA	0.969435
ENSG00000100906	NFKBIA	Inverse variance weighted	2	-0.0494156	0.0619515	0.951786	0.842956	1.07467	0.425074	0.0413555	NA	0.920838
ENSG00000100979	PLTP	Inverse variance weighted	3	0.0117916	0.0240963	1.01186	0.965183	1.0608	0.624592	0.777072	0.538814	0.974966
ENSG00000100983	GSS	Wald ratio	1	-0.0114564	0.165215	0.988609	0.715139	1.36665	0.944717	NA	NA	0.993908
ENSG00000100985	MMP9	Inverse variance weighted	2	-0.0492992	0.0562773	0.951896	0.852482	1.0629	0.381027	0.188089	NA	0.909478
ENSG00000100994	PYGB	Inverse variance weighted	2	-0.0485252	0.0501555	0.952633	0.863441	1.05104	0.333297	0.00947013	NA	0.878391
ENSG00000100997	ABHD12	Wald ratio	1	0.0363222	0.0446168	1.03699	0.950158	1.13176	0.415592	NA	NA	0.920838
ENSG00000101000	PROCR	Inverse variance weighted	2	0.166502	0.0619919	1.18117	1.04603	1.33377	0.00723427	0.457576	NA	0.225818
ENSG00000101017	CD40	Inverse variance weighted	3	0.0174993	0.0195565	1.01765	0.979384	1.05742	0.37089	0.289121	0.910565	0.89932
ENSG00000101049	SGK2	Wald ratio	1	-0.150606	0.190056	0.860186	0.592671	1.24845	0.428111	NA	NA	0.920838
ENSG00000101096	NFATC2	Wald ratio	1	-0.143419	0.169772	0.866391	0.621157	1.20844	0.398235	NA	NA	0.916051
ENSG00000101109	STK4	Wald ratio	1	-0.137105	0.046948	0.871879	0.795231	0.955915	0.0034964	NA	NA	0.166828
ENSG00000101158	NELFCD	Inverse variance weighted	2	0.0568482	0.0238428	1.0585	1.01017	1.10913	0.0171122	0.187028	NA	0.326366
ENSG00000101160	CTSZ	Wald ratio	1	0.0122405	0.0396855	1.01232	0.936559	1.0942	0.75775	NA	NA	0.988144
ENSG00000101162	TUBB1	Wald ratio	1	0.273834	0.187033	1.315	0.911421	1.89728	0.143168	NA	NA	0.710606
ENSG00000101182	PSMA7	Wald ratio	1	0.158059	0.112734	1.17124	0.939039	1.46085	0.160897	NA	NA	0.724975
ENSG00000101187	SLCO4A1	Inverse variance weighted	2	-0.155894	0.0862245	0.85565	0.722604	1.01319	0.0706066	0.746622	NA	0.569043
ENSG00000101188	NTSR1	Inverse variance weighted	3	0.00235761	0.025122	1.00236	0.9542	1.05295	0.925231	0.2789	0.905812	0.993908
ENSG00000101194	SLC17A9	Inverse variance weighted	3	-0.0410026	0.0387396	0.959827	0.889645	1.03554	0.289867	0.453475	0.777515	0.857042
ENSG00000101197	BIRC7	Inverse variance weighted	2	-0.00597947	0.0281027	0.994038	0.940766	1.05033	0.831505	0.975664	NA	0.989023
ENSG00000101213	PTK6	Inverse variance weighted	2	0.0205181	0.0846091	1.02073	0.864749	1.20485	0.808389	0.384845	NA	0.988627
ENSG00000101224	CDC25B	Inverse variance weighted	3	-0.0160215	0.0410648	0.984106	0.908002	1.06659	0.696424	0.0602936	0.764269	0.985105
ENSG00000101255	TRIB3	Inverse variance weighted	4	-0.00366043	0.104422	0.996346	0.811941	1.22263	0.972037	0.018975	0.811872	0.996722
ENSG00000101266	CSNK2A1	Wald ratio	1	0.12935	0.132926	1.13809	0.877055	1.47681	0.330505	NA	NA	0.878391
ENSG00000101280	ANGPT4	Wald ratio	1	-0.241055	0.188875	0.785798	0.542672	1.13785	0.201862	NA	NA	0.764421
ENSG00000101282	RSPO4	Inverse variance weighted	3	0.0136269	0.0546706	1.01372	0.910713	1.12838	0.803164	0.129543	0.529385	0.988627
ENSG00000101307	SIRPB1	Inverse variance weighted	2	0.0147846	0.0135749	1.01489	0.988247	1.04226	0.276104	0.910093	NA	0.854564
ENSG00000101336	HCK	Inverse variance weighted	2	0.0361432	0.065738	1.0368	0.911464	1.17938	0.582452	0.0944018	NA	0.969302
ENSG00000101347	SAMHD1	Wald ratio	1	-0.00683964	0.0446472	0.993184	0.909966	1.08401	0.878246	NA	NA	0.992832
ENSG00000101384	JAG1	Wald ratio	1	-0.00154481	0.113016	0.998456	0.80007	1.24603	0.989094	NA	NA	0.997817
ENSG00000101425	BPI	Inverse variance weighted	3	-0.00352036	0.0298311	0.996486	0.939893	1.05649	0.90606	0.276588	0.899437	0.993908
ENSG00000101439	CST3	Inverse variance weighted	2	-0.0112207	0.0166488	0.988842	0.957095	1.02164	0.500334	0.373282	NA	0.946807
ENSG00000101444	AHCY	Wald ratio	1	0.119263	0.168395	1.12667	0.809943	1.56724	0.478799	NA	NA	0.935199
ENSG00000101470	TNNC2	Wald ratio	1	0.0214422	0.0299015	1.02167	0.963517	1.08334	0.473316	NA	NA	0.932205
ENSG00000101557	USP14	Wald ratio	1	0.0869669	0.0376347	1.09086	1.01329	1.17437	0.020843	NA	NA	0.352177
ENSG00000101665	SMAD7	Wald ratio	1	0.0110253	0.102075	1.01109	0.827752	1.23503	0.913986	NA	NA	0.993908
ENSG00000101751	POLI	Inverse variance weighted	2	-0.0734862	0.0622793	0.929149	0.822379	1.04978	0.238022	0.030724	NA	0.805465
ENSG00000101782	RIOK3	Inverse variance weighted	2	0.00986712	0.209072	1.00992	0.670378	1.52142	0.962358	0.0202449	NA	0.995442
ENSG00000102524	TNFSF13B	Inverse variance weighted	3	0.0363374	0.0615047	1.03701	0.919236	1.16986	0.55465	0.617183	0.272469	0.960956
ENSG00000102554	KLF5	Wald ratio	1	0.273479	0.103248	1.31453	1.0737	1.60937	0.00807839	NA	NA	0.238643
ENSG00000102572	STK24	Inverse variance weighted	2	0.0134451	0.0469319	1.01354	0.924464	1.11119	0.77451	0.35681	NA	0.988627
ENSG00000102575	ACP5	Inverse variance weighted	4	0.00627706	0.0177131	1.0063	0.97196	1.04185	0.723059	0.411994	0.844463	0.988144
ENSG00000102595	UGGT2	Inverse variance weighted	2	0.0174836	0.0293087	1.01764	0.960827	1.07781	0.550818	0.60423	NA	0.960956
ENSG00000102699	PARP4	Wald ratio	1	0.0138038	0.0280147	1.0139	0.959728	1.07113	0.622202	NA	NA	0.974966
ENSG00000102755	FLT1	Inverse variance weighted	2	0.0387925	0.0277692	1.03955	0.984487	1.0977	0.162424	0.781385	NA	0.724975
ENSG00000102796	DHRS12	Inverse variance weighted	2	-0.0417057	0.0303206	0.959152	0.903812	1.01788	0.168979	0.641032	NA	0.726171
ENSG00000102837	OLFM4	Inverse variance weighted	2	0.0313315	0.0264937	1.03183	0.979615	1.08682	0.236967	0.450214	NA	0.803522
ENSG00000102854	MSLN	Inverse variance weighted	3	-0.00754373	0.0490159	0.992485	0.901572	1.09256	0.877686	0.489895	0.361378	0.992832
ENSG00000102882	MAPK3	Wald ratio	1	0.0268238	0.0201504	1.02719	0.987409	1.06857	0.183128	NA	NA	0.746824
ENSG00000102967	DHODH	Inverse variance weighted	2	-0.011046	0.0687421	0.989015	0.864347	1.13166	0.872339	0.375979	NA	0.992832
ENSG00000102996	MMP15	Inverse variance weighted	2	0.087717	0.188014	1.09168	0.755186	1.57811	0.640826	0.0788238	NA	0.978253
ENSG00000103035	PSMD7	Inverse variance weighted	2	-0.111316	0.131137	0.894656	0.691879	1.15686	0.395964	0.955245	NA	0.913872
ENSG00000103043	VAC14	Wald ratio	1	0.215254	0.130283	1.24018	0.960693	1.60097	0.0984922	NA	NA	0.638765
ENSG00000103044	HAS3	Wald ratio	1	-0.398269	0.214979	0.671482	0.440595	1.02336	0.0639412	NA	NA	0.550676
ENSG00000103126	AXIN1	Inverse variance weighted	3	0.00858638	0.0240892	1.00862	0.962108	1.05739	0.72151	0.0798765	0.867314	0.988144
ENSG00000103150	MLYCD	Wald ratio	1	0.00463821	0.0777577	1.00465	0.862632	1.17005	0.952435	NA	NA	0.995442
ENSG00000103196	CRISPLD2	Inverse variance weighted	5	-0.00650096	0.0195436	0.99352	0.956183	1.03232	0.739407	0.231598	0.565711	0.988144
ENSG00000103197	TSC2	Wald ratio	1	0.156875	0.184354	1.16985	0.815089	1.67902	0.394798	NA	NA	0.913872
ENSG00000103222	ABCC1	Inverse variance weighted	2	-9.29e-05	0.0363883	0.999907	0.931076	1.07383	0.997964	0.786624	NA	0.999161
ENSG00000103249	CLCN7	Inverse variance weighted	3	-0.00102649	0.0187531	0.998974	0.962922	1.03638	0.956348	0.711172	0.582865	0.995442
ENSG00000103257	SLC7A5	Inverse variance weighted	4	-0.00692052	0.0451663	0.993103	0.908967	1.08503	0.878222	0.45416	0.875169	0.992832
ENSG00000103260	METRN	Wald ratio	1	-0.0244987	0.0243563	0.975799	0.93031	1.02351	0.314489	NA	NA	0.878255
ENSG00000103275	UBE2I	Inverse variance weighted	3	-0.149894	0.0844619	0.860799	0.729468	1.01577	0.0759481	0.228426	0.94367	0.575208
ENSG00000103335	PIEZO1	Inverse variance weighted	5	-0.0120211	0.0255316	0.988051	0.939824	1.03875	0.637762	0.329724	0.857526	0.977569
ENSG00000103355	PRSS33	Wald ratio	1	-0.0421359	0.122371	0.958739	0.754287	1.21861	0.730597	NA	NA	0.988144
ENSG00000103415	HMOX2	Wald ratio	1	0.23625	0.0760068	1.26649	1.0912	1.46994	0.00188185	NA	NA	0.125708
ENSG00000103479	RBL2	Inverse variance weighted	3	-0.0142484	0.0168053	0.985853	0.953909	1.01887	0.39652	0.53525	0.697146	0.913872
ENSG00000103485	QPRT	Wald ratio	1	0.0354785	0.05006	1.03612	0.939282	1.14293	0.478499	NA	NA	0.935158
ENSG00000103489	XYLT1	Inverse variance weighted	2	0.00624895	0.106819	1.00627	0.816184	1.24062	0.95335	0.00579086	NA	0.995442
ENSG00000103496	STX4	Inverse variance weighted	2	-0.0359292	0.0244803	0.964709	0.919514	1.01212	0.14219	0.390459	NA	0.70989
ENSG00000103510	KAT8	Wald ratio	1	-0.0225554	0.0348495	0.977697	0.913145	1.04681	0.517487	NA	NA	0.953341
ENSG00000103522	IL21R	Inverse variance weighted	2	0.00475856	0.0268913	1.00477	0.953183	1.05915	0.859543	0.588017	NA	0.992832
ENSG00000103642	LACTB	Wald ratio	1	0.123224	0.0399592	1.13114	1.04593	1.22329	0.00204413	NA	NA	0.131932
ENSG00000103653	CSK	Inverse variance weighted	2	0.0515979	0.0255711	1.05295	1.00148	1.10707	0.04361	0.560971	NA	0.475413
ENSG00000103811	CTSH	Inverse variance weighted	2	0.0312748	0.0386142	1.03177	0.956563	1.11289	0.41798	0.18551	NA	0.920838
ENSG00000104205	SGK3	Inverse variance weighted	2	-0.26591	0.128165	0.766508	0.596239	0.985401	0.0380098	0.544943	NA	0.442344
ENSG00000104267	CA2	Inverse variance weighted	2	-0.0208947	0.0346501	0.979322	0.915021	1.04814	0.546495	0.559235	NA	0.960005
ENSG00000104290	FZD3	Inverse variance weighted	2	-0.0580659	0.0333556	0.943588	0.883872	1.00734	0.0817167	0.856954	NA	0.593334
ENSG00000104312	RIPK2	Wald ratio	1	-0.0582903	0.0300595	0.943376	0.889401	1.00063	0.0524819	NA	NA	0.515676
ENSG00000104320	NBN	Inverse variance weighted	2	-0.0183109	0.0483645	0.981856	0.893057	1.07948	0.704983	0.104008	NA	0.985439
ENSG00000104324	CPQ	Inverse variance weighted	4	0.00630268	0.03779	1.00632	0.934479	1.08369	0.867542	0.137752	0.554426	0.992832
ENSG00000104332	SFRP1	Inverse variance weighted	2	0.112086	0.112323	1.11861	0.897568	1.39409	0.318331	0.261386	NA	0.878391
ENSG00000104365	IKBKB	Wald ratio	1	-0.145132	0.0636471	0.864909	0.763471	0.979823	0.0225927	NA	NA	0.368096
ENSG00000104368	PLAT	Wald ratio	1	0.0104786	0.106281	1.01053	0.820508	1.24457	0.921461	NA	NA	0.993908
ENSG00000104375	STK3	Inverse variance weighted	2	0.0221556	0.248133	1.0224	0.628647	1.66279	0.928852	0.0533455	NA	0.993908
ENSG00000104432	IL7	Wald ratio	1	0.0863788	0.129568	1.09022	0.845713	1.40541	0.504985	NA	NA	0.948515
ENSG00000104549	SQLE	Wald ratio	1	-0.0153631	0.0567244	0.984754	0.881136	1.10056	0.786516	NA	NA	0.988627
ENSG00000104635	SLC39A14	Wald ratio	1	-0.141489	0.107544	0.868065	0.703087	1.07175	0.188296	NA	NA	0.75375
ENSG00000104687	GSR	Inverse variance weighted	2	0.00997783	0.0572995	1.01003	0.902732	1.13008	0.86176	0.095656	NA	0.992832
ENSG00000104689	TNFRSF10A	Inverse variance weighted	3	0.00460882	0.0304103	1.00462	0.94649	1.06632	0.879538	0.453274	0.807989	0.992832
ENSG00000104774	MAN2B1	Inverse variance weighted	3	0.000282301	0.0142231	1.00028	0.972782	1.02856	0.984165	0.360929	0.945176	0.997817
ENSG00000104783	KCNN4	Inverse variance weighted	4	-0.0137474	0.015529	0.986347	0.956778	1.01683	0.376008	0.415446	0.643236	0.906742
ENSG00000104804	TULP2	Wald ratio	1	-0.0116363	0.146295	0.988431	0.742024	1.31666	0.936603	NA	NA	0.993908
ENSG00000104805	NUCB1	Inverse variance weighted	4	-0.0252976	0.0265787	0.97502	0.925527	1.02716	0.341197	0.181325	0.989046	0.878391
ENSG00000104814	MAP4K1	Inverse variance weighted	2	0.0246553	0.14453	1.02496	0.772113	1.36061	0.864547	0.017808	NA	0.992832
ENSG00000104825	NFKBIB	Inverse variance weighted	2	0.0719855	0.236522	1.07464	0.675976	1.70842	0.760861	0.128986	NA	0.988144
ENSG00000104833	TUBB4A	Wald ratio	1	0.00714903	0.019755	1.00717	0.968922	1.04694	0.717438	NA	NA	0.988144
ENSG00000104870	FCGRT	Inverse variance weighted	2	0.0482926	0.0311875	1.04948	0.987247	1.11563	0.121512	0.937343	NA	0.690423
ENSG00000104879	CKM	Inverse variance weighted	3	0.0345082	0.0458369	1.03511	0.946171	1.13241	0.451542	0.0347273	0.77949	0.930879
ENSG00000104881	PPP1R13L	Wald ratio	1	-0.0252064	0.13997	0.975109	0.741154	1.28291	0.857086	NA	NA	0.992832
ENSG00000104884	ERCC2	Wald ratio	1	-0.0228564	0.0318923	0.977403	0.918177	1.04045	0.473574	NA	NA	0.932205
ENSG00000104885	DOT1L	Wald ratio	1	-0.163213	0.0814249	0.84941	0.724114	0.996386	0.0450203	NA	NA	0.475413
ENSG00000104886	PLEKHJ1	Inverse variance weighted	2	-0.156257	0.0577478	0.855339	0.763805	0.957843	0.00681285	0.167837	NA	0.224095
ENSG00000104889	RNASEH2A	Inverse variance weighted	2	0.0267505	0.0461162	1.02711	0.938345	1.12427	0.56187	0.981886	NA	0.962876
ENSG00000104892	KLC3	Wald ratio	1	-0.0567653	0.0377982	0.944816	0.87735	1.01747	0.13315	NA	NA	0.699402
ENSG00000104894	CD37	Inverse variance weighted	2	-0.0311101	0.0290751	0.969369	0.915672	1.02621	0.284622	0.90686	NA	0.856267
ENSG00000104899	AMH	Wald ratio	1	0.0442048	0.0295929	1.0452	0.986297	1.10761	0.135238	NA	NA	0.704127
ENSG00000104918	RETN	Inverse variance weighted	4	0.0163413	0.0590272	1.01648	0.905424	1.14115	0.7819	0.258954	0.515224	0.988627
ENSG00000104921	FCER2	Inverse variance weighted	2	0.00859946	0.0520222	1.00864	0.910862	1.11691	0.868705	0.247232	NA	0.992832
ENSG00000104936	DMPK	Wald ratio	1	0.0315324	0.0279432	1.03203	0.977032	1.09013	0.259132	NA	NA	0.834267
ENSG00000104951	IL4I1	Wald ratio	1	-0.26604	0.126261	0.766408	0.598391	0.981602	0.0351117	NA	NA	0.434922
ENSG00000104972	LILRB1	Wald ratio	1	0.0391146	0.0800279	1.03989	0.888927	1.21649	0.62501	NA	NA	0.974966
ENSG00000104974	LILRA1	Wald ratio	1	0.180229	0.137284	1.19749	0.914984	1.56722	0.189246	NA	NA	0.75375
ENSG00000105048	TNNT1	Inverse variance weighted	4	-0.00451526	0.0154187	0.995495	0.96586	1.02604	0.769642	0.931927	0.722594	0.988144
ENSG00000105088	OLFM2	Wald ratio	1	0.33869	0.210228	1.40311	0.929269	2.11856	0.107167	NA	NA	0.662846
ENSG00000105146	AURKC	Wald ratio	1	0.18397	0.196646	1.20198	0.817539	1.7672	0.349512	NA	NA	0.880289
ENSG00000105173	CCNE1	Wald ratio	1	-0.0681948	0.0682874	0.934078	0.817064	1.06785	0.317967	NA	NA	0.878391
ENSG00000105204	DYRK1B	Wald ratio	1	-0.127263	0.0671064	0.880502	0.771984	1.00427	0.0579022	NA	NA	0.537002
ENSG00000105205	CLC	Wald ratio	1	0.0730387	0.150885	1.07577	0.800359	1.44596	0.628336	NA	NA	0.974966
ENSG00000105220	GPI	Inverse variance weighted	2	0.109379	0.141806	1.11558	0.84488	1.47303	0.440513	0.0177552	NA	0.920892
ENSG00000105221	AKT2	Inverse variance weighted	2	0.23665	0.0828592	1.267	1.07707	1.49041	0.0042895	0.596984	NA	0.193607
ENSG00000105246	EBI3	Wald ratio	1	0.205485	0.202816	1.22812	0.825279	1.8276	0.310984	NA	NA	0.875804
ENSG00000105281	SLC1A5	Inverse variance weighted	3	-0.0893851	0.0380612	0.914493	0.848755	0.985323	0.0188512	0.103109	0.980428	0.34219
ENSG00000105287	PRKD2	Inverse variance weighted	3	-0.0365441	0.0253761	0.964116	0.917336	1.01328	0.14984	0.563073	0.755214	0.714136
ENSG00000105290	APLP1	Wald ratio	1	-0.105399	0.199676	0.899965	0.608496	1.33105	0.597603	NA	NA	0.969435
ENSG00000105329	TGFB1	Wald ratio	1	1.14141	0.184201	3.13118	2.18229	4.49265	5.77e-10	NA	NA	9.64e-07
ENSG00000105355	PLIN3	Wald ratio	1	0.00486409	0.0591926	1.00488	0.894802	1.12849	0.934508	NA	NA	0.993908
ENSG00000105372	RPS19	Wald ratio	1	0.0644424	0.0534712	1.06656	0.960442	1.18441	0.228134	NA	NA	0.794404
ENSG00000105383	CD33	Inverse variance weighted	3	0.00389236	0.0750723	1.0039	0.866538	1.16304	0.95865	0.0142267	0.827398	0.995442
ENSG00000105397	TYK2	Wald ratio	1	-0.0130564	0.0339917	0.987028	0.923412	1.05503	0.7009	NA	NA	0.985105
ENSG00000105401	CDC37	Wald ratio	1	0.0108301	0.0590237	1.01089	0.900454	1.13487	0.854416	NA	NA	0.992751
ENSG00000105426	PTPRS	Inverse variance weighted	2	0.0429115	0.0905159	1.04385	0.874153	1.24648	0.635445	0.552361	NA	0.977569
ENSG00000105443	CYTH2	Inverse variance weighted	2	-0.00395669	0.0409744	0.996051	0.919186	1.07934	0.923072	0.564179	NA	0.993908
ENSG00000105464	GRIN2D	Wald ratio	1	-0.0726443	0.130196	0.929932	0.720486	1.20026	0.576872	NA	NA	0.966733
ENSG00000105472	CLEC11A	Inverse variance weighted	4	0.0588631	0.0273828	1.06063	1.00521	1.11911	0.031584	0.494835	0.617969	0.426604
ENSG00000105486	LIG1	Inverse variance weighted	3	-0.0122774	0.0307631	0.987798	0.929998	1.04919	0.689824	0.300004	0.874576	0.98236
ENSG00000105492	SIGLEC6	Inverse variance weighted	2	-0.0136657	0.142385	0.986427	0.746217	1.30396	0.923539	0.0145802	NA	0.993908
ENSG00000105516	DBP	Wald ratio	1	-0.2223	0.11431	0.800675	0.639962	1.00175	0.0518094	NA	NA	0.511963
ENSG00000105552	BCAT2	Inverse variance weighted	2	0.0106143	0.0314648	1.01067	0.950225	1.07496	0.735862	0.813544	NA	0.988144
ENSG00000105639	JAK3	Wald ratio	1	0.273785	0.194138	1.31493	0.898772	1.92379	0.158464	NA	NA	0.724975
ENSG00000105641	SLC5A5	Wald ratio	1	0.0485893	0.134428	1.04979	0.806631	1.36625	0.717761	NA	NA	0.988144
ENSG00000105662	CRTC1	Inverse variance weighted	2	-0.166197	0.125952	0.846879	0.661621	1.08401	0.186992	0.964386	NA	0.753645
ENSG00000105695	MAG	Wald ratio	1	-0.13441	0.0912896	0.874232	0.731003	1.04552	0.140927	NA	NA	0.70989
ENSG00000105707	HPN	Wald ratio	1	-0.173397	0.152361	0.840804	0.623738	1.13341	0.255095	NA	NA	0.828004
ENSG00000105810	CDK6	Wald ratio	1	-0.00415509	0.197387	0.995854	0.676357	1.46627	0.983205	NA	NA	0.997758
ENSG00000105835	NAMPT	Wald ratio	1	0.20417	0.0930461	1.22651	1.02204	1.47188	0.0282146	NA	NA	0.405289
ENSG00000105851	PIK3CG	Wald ratio	1	0.00986469	0.0739372	1.00991	0.87367	1.1674	0.893861	NA	NA	0.993908
ENSG00000105854	PON2	Inverse variance weighted	2	0.0583436	0.0271888	1.06008	1.00507	1.1181	0.0318832	0.657271	NA	0.427376
ENSG00000105953	OGDH	Wald ratio	1	0.0431258	0.0668437	1.04407	0.915864	1.19022	0.518815	NA	NA	0.954733
ENSG00000105974	CAV1	Wald ratio	1	-0.151543	0.105488	0.859381	0.698864	1.05677	0.150836	NA	NA	0.714136
ENSG00000106018	VIPR2	Inverse variance weighted	2	0.0254839	0.12376	1.02581	0.804862	1.30742	0.836858	0.0327973	NA	0.990119
ENSG00000106089	STX1A	Wald ratio	1	-0.066926	0.0484019	0.935264	0.850617	1.02834	0.166752	NA	NA	0.725338
ENSG00000106100	NOD1	Inverse variance weighted	3	0.0216606	0.0531775	1.0219	0.920749	1.13416	0.683769	0.589708	0.48255	0.981896
ENSG00000106113	CRHR2	Wald ratio	1	-0.0222764	0.0682388	0.97797	0.855538	1.11792	0.744085	NA	NA	0.988144
ENSG00000106123	EPHB6	Inverse variance weighted	3	-0.0532612	0.0325909	0.948132	0.889461	1.01067	0.102209	0.299399	0.699245	0.64686
ENSG00000106144	CASP2	Inverse variance weighted	2	-0.0274096	0.0782382	0.972963	0.834639	1.13421	0.726087	0.313526	NA	0.988144
ENSG00000106211	HSPB1	Wald ratio	1	-0.0950564	0.0717589	0.909322	0.790015	1.04665	0.185283	NA	NA	0.750114
ENSG00000106236	NPTX2	Inverse variance weighted	2	0.109385	0.0938732	1.11559	0.928109	1.34095	0.243919	0.915968	NA	0.813984
ENSG00000106258	CYP3A5	Wald ratio	1	0.272113	0.200631	1.31274	0.885925	1.94517	0.175007	NA	NA	0.736661
ENSG00000106268	NUDT1	Wald ratio	1	-0.0259986	0.0366513	0.974336	0.906798	1.0469	0.478107	NA	NA	0.935158
ENSG00000106333	PCOLCE	Wald ratio	1	0.0920743	0.112023	1.09645	0.880302	1.36566	0.411119	NA	NA	0.920838
ENSG00000106348	IMPDH1	Inverse variance weighted	2	0.0106153	0.0534935	1.01067	0.910072	1.12239	0.8427	0.806359	NA	0.99164
ENSG00000106366	SERPINE1	Wald ratio	1	-0.0770062	0.107545	0.925884	0.749916	1.14314	0.473967	NA	NA	0.932205
ENSG00000106415	GLCCI1	Inverse variance weighted	2	0.00909166	0.0596763	1.00913	0.897741	1.13435	0.878911	0.797158	NA	0.992832
ENSG00000106462	EZH2	Wald ratio	1	0.0216231	0.0425773	1.02186	0.940044	1.11079	0.611555	NA	NA	0.9748
ENSG00000106546	AHR	Inverse variance weighted	3	0.0917657	0.04089	1.09611	1.01169	1.18757	0.024819	0.473896	0.875831	0.383035
ENSG00000106588	PSMA2	Wald ratio	1	-0.00399149	0.030626	0.996016	0.937988	1.05764	0.896305	NA	NA	0.993908
ENSG00000106605	BLVRA	Wald ratio	1	0.00545959	0.0177298	1.00547	0.971134	1.04103	0.758133	NA	NA	0.988144
ENSG00000106615	RHEB	Wald ratio	1	0.103889	0.0713316	1.10948	0.964716	1.27596	0.145277	NA	NA	0.710606
ENSG00000106617	PRKAG2	Inverse variance weighted	3	-0.0725524	0.0994433	0.930017	0.76532	1.13016	0.465643	0.156517	0.422459	0.932205
ENSG00000106624	AEBP1	Inverse variance weighted	2	0.0571724	0.0919279	1.05884	0.884258	1.26789	0.53399	0.0145917	NA	0.956315
ENSG00000106633	GCK	Wald ratio	1	-0.186318	0.0768205	0.830009	0.71399	0.964881	0.0152926	NA	NA	0.311446
ENSG00000106682	EIF4H	Wald ratio	1	0.0639682	0.0513762	1.06606	0.963937	1.179	0.213097	NA	NA	0.777481
ENSG00000106683	LIMK1	Inverse variance weighted	3	0.02472	0.0150628	1.02503	0.995208	1.05574	0.100771	0.94569	0.779928	0.644305
ENSG00000106692	FKTN	Wald ratio	1	0.0715112	0.0687877	1.07413	0.93865	1.22917	0.29853	NA	NA	0.861788
ENSG00000106799	TGFBR1	Wald ratio	1	0.0666414	0.0955901	1.06891	0.886286	1.28917	0.485704	NA	NA	0.938259
ENSG00000106804	C5	Inverse variance weighted	4	0.0039504	0.0189138	1.00396	0.967422	1.04187	0.834555	0.256108	0.838167	0.989066
ENSG00000106952	TNFSF8	Inverse variance weighted	3	0.0146776	0.0275085	1.01479	0.961521	1.071	0.593641	0.624264	0.622269	0.969435
ENSG00000106991	ENG	Inverse variance weighted	3	0.0252718	0.0499418	1.02559	0.929959	1.13106	0.61284	0.0233496	0.715904	0.9748
ENSG00000107014	RLN2	Wald ratio	1	0.0796976	0.0577061	1.08296	0.967145	1.21264	0.16725	NA	NA	0.725338
ENSG00000107018	RLN1	Wald ratio	1	-0.0496188	0.0443464	0.951592	0.872373	1.038	0.263186	NA	NA	0.839084
ENSG00000107077	KDM4C	Inverse variance weighted	2	0.128887	0.0694049	1.13756	0.992878	1.30333	0.0633079	0.312355	NA	0.54946
ENSG00000107099	DOCK8	Inverse variance weighted	3	-0.00117234	0.0294153	0.998828	0.94287	1.05811	0.968209	0.181777	0.647613	0.996294
ENSG00000107140	TESK1	Inverse variance weighted	2	0.101773	0.238851	1.10713	0.693242	1.76813	0.670039	0.0242278	NA	0.981896
ENSG00000107147	KCNT1	Inverse variance weighted	2	-0.031623	0.0375635	0.968872	0.900102	1.0429	0.39987	0.382769	NA	0.916271
ENSG00000107282	APBA1	Wald ratio	1	0.233936	0.191517	1.26356	0.868109	1.83916	0.221903	NA	NA	0.789373
ENSG00000107317	PTGDS	Inverse variance weighted	2	0.00500277	0.0261557	1.00502	0.954791	1.05788	0.848315	0.946987	NA	0.992077
ENSG00000107331	ABCA2	Inverse variance weighted	2	0.0285077	0.0297971	1.02892	0.970548	1.0908	0.338705	0.387565	NA	0.878391
ENSG00000107447	DNTT	Inverse variance weighted	2	0.103595	0.0674863	1.10915	0.971729	1.26601	0.124771	0.312125	NA	0.695719
ENSG00000107581	EIF3A	Wald ratio	1	0.109651	0.0814053	1.11589	0.951321	1.30892	0.177989	NA	NA	0.739406
ENSG00000107593	PKD2L1	Inverse variance weighted	2	0.0158843	0.0220478	1.01601	0.973041	1.06088	0.47125	0.789174	NA	0.932205
ENSG00000107611	CUBN	Inverse variance weighted	3	-0.0288166	0.0285789	0.971595	0.918667	1.02757	0.313302	0.982146	0.582662	0.876636
ENSG00000107643	MAPK8	Inverse variance weighted	2	-0.0340957	0.0307373	0.966479	0.909973	1.02649	0.267318	0.93903	NA	0.845734
ENSG00000107736	CDH23	Wald ratio	1	0.0713366	0.190263	1.07394	0.73965	1.55932	0.707707	NA	NA	0.986948
ENSG00000107738	C10orf54	Inverse variance weighted	2	0.00288941	0.139028	1.00289	0.763681	1.31704	0.983419	0.0251405	NA	0.997758
ENSG00000107742	SPOCK2	Inverse variance weighted	2	-0.0220835	0.0396376	0.978159	0.905043	1.05718	0.577435	0.802978	NA	0.966733
ENSG00000107745	MICU1	Wald ratio	1	0.132847	0.0371461	1.14208	1.06188	1.22833	0.000348445	NA	NA	0.0490068
ENSG00000107779	BMPR1A	Wald ratio	1	-0.0559875	0.0510151	0.945551	0.855579	1.04498	0.272436	NA	NA	0.851202
ENSG00000107789	MINPP1	Inverse variance weighted	2	0.16348	0.121808	1.1776	0.927498	1.49515	0.179561	0.712653	NA	0.741327
ENSG00000107798	LIPA	Inverse variance weighted	2	-0.00367084	0.0346348	0.996336	0.930945	1.06632	0.915593	0.690947	NA	0.993908
ENSG00000107882	SUFU	Wald ratio	1	-0.130227	0.0857112	0.877896	0.742137	1.03849	0.128668	NA	NA	0.697803
ENSG00000107968	MAP3K8	Wald ratio	1	0.0264607	0.0360071	1.02681	0.956846	1.1019	0.462415	NA	NA	0.932205
ENSG00000108039	XPNPEP1	Inverse variance weighted	2	0.00867706	0.0276614	1.00871	0.955482	1.06491	0.753758	0.448425	NA	0.988144
ENSG00000108055	SMC3	Wald ratio	1	0.00788383	0.0771475	1.00791	0.866472	1.17245	0.918605	NA	NA	0.993908
ENSG00000108179	PPIF	Inverse variance weighted	2	-0.120673	0.0682984	0.886324	0.775275	1.01328	0.0772532	0.188442	NA	0.580287
ENSG00000108344	PSMD3	Inverse variance weighted	2	0.0220823	0.0527477	1.02233	0.921914	1.13368	0.675479	0.785524	NA	0.981896
ENSG00000108375	RNF43	Wald ratio	1	-0.0433204	0.106739	0.957605	0.776833	1.18044	0.684852	NA	NA	0.981896
ENSG00000108379	WNT3	Wald ratio	1	0.10497	0.0635235	1.11068	0.980654	1.25794	0.0984409	NA	NA	0.638765
ENSG00000108405	P2RX1	Inverse variance weighted	5	-0.0119246	0.0159437	0.988146	0.957744	1.01951	0.454509	0.961261	0.543632	0.931898
ENSG00000108423	TUBD1	Wald ratio	1	-5.02e-05	0.0724477	0.99995	0.86758	1.15252	0.999447	NA	NA	0.999746
ENSG00000108443	RPS6KB1	Wald ratio	1	0.0219344	0.0828159	1.02218	0.869024	1.20232	0.79112	NA	NA	0.988627
ENSG00000108468	CBX1	Wald ratio	1	-0.0644977	0.0355006	0.937538	0.874521	1.0051	0.0692471	NA	NA	0.568269
ENSG00000108479	GALK1	Wald ratio	1	-0.0798048	0.0374693	0.923297	0.85792	0.993655	0.0331821	NA	NA	0.431061
ENSG00000108556	CHRNE	Wald ratio	1	-0.0488126	0.037196	0.95236	0.885399	1.02438	0.189417	NA	NA	0.75375
ENSG00000108582	CPD	Wald ratio	1	-0.0144634	0.0216721	0.985641	0.94465	1.02841	0.504533	NA	NA	0.948515
ENSG00000108622	ICAM2	Inverse variance weighted	2	-0.0263	0.0387775	0.974043	0.902755	1.05096	0.497627	0.311715	NA	0.945228
ENSG00000108654	DDX5	Wald ratio	1	-0.00743596	0.0160295	0.992592	0.961891	1.02427	0.642725	NA	NA	0.978888
ENSG00000108671	PSMD11	Wald ratio	1	0.310053	0.140892	1.3635	1.03448	1.79715	0.027762	NA	NA	0.401408
ENSG00000108679	LGALS3BP	Inverse variance weighted	4	0.00755233	0.0499647	1.00758	0.913585	1.11125	0.879855	0.795591	0.629472	0.992832
ENSG00000108691	CCL2	Inverse variance weighted	2	0.0281623	0.117636	1.02856	0.816764	1.29528	0.810794	0.659853	NA	0.988627
ENSG00000108700	CCL8	Wald ratio	1	0.233983	0.170784	1.26362	0.904155	1.76601	0.170672	NA	NA	0.726171
ENSG00000108784	NAGLU	Wald ratio	1	0.0583742	0.0462202	1.06011	0.968296	1.16063	0.206604	NA	NA	0.771875
ENSG00000108786	HSD17B1	Wald ratio	1	0.166183	0.0469547	1.18079	1.07697	1.29462	0.0004013	NA	NA	0.0520059
ENSG00000108788	MLX	Wald ratio	1	-0.1543	0.0572432	0.857015	0.766058	0.95877	0.00702781	NA	NA	0.225701
ENSG00000108799	EZH1	Wald ratio	1	-0.315097	0.125561	0.729718	0.570526	0.933328	0.0120895	NA	NA	0.285547
ENSG00000108821	COL1A1	Wald ratio	1	0.0619297	0.14254	1.06389	0.80457	1.40679	0.663944	NA	NA	0.981896
ENSG00000108823	SGCA	Wald ratio	1	-0.000130959	0.0219044	0.999869	0.95785	1.04373	0.99523	NA	NA	0.999076
ENSG00000108839	ALOX12	Wald ratio	1	-0.0450841	0.0672631	0.955917	0.837847	1.09063	0.502689	NA	NA	0.948327
ENSG00000108846	ABCC3	Inverse variance weighted	3	-0.00235942	0.0203668	0.997643	0.958603	1.03827	0.907774	0.513867	0.586586	0.993908
ENSG00000108861	DUSP3	Inverse variance weighted	3	0.0164574	0.0307763	1.01659	0.957084	1.0798	0.592829	0.752713	0.536612	0.969435
ENSG00000108883	EFTUD2	Inverse variance weighted	2	-0.0144194	0.0875788	0.985684	0.830212	1.17027	0.869224	0.00122245	NA	0.992832
ENSG00000108950	FAM20A	Inverse variance weighted	2	0.0624778	0.05972	1.06447	0.946889	1.19665	0.295479	0.497692	NA	0.861169
ENSG00000108953	YWHAE	Wald ratio	1	-0.0616661	0.158451	0.940197	0.689195	1.28261	0.697143	NA	NA	0.985105
ENSG00000109016	DHRS7B	Wald ratio	1	-0.0227169	0.0591429	0.977539	0.870544	1.09768	0.700902	NA	NA	0.985105
ENSG00000109079	TNFAIP1	Wald ratio	1	0.141639	0.126809	1.15216	0.89861	1.47725	0.264015	NA	NA	0.840619
ENSG00000109084	TMEM97	Inverse variance weighted	2	-0.0131582	0.0552443	0.986928	0.885647	1.09979	0.81174	0.044064	NA	0.988627
ENSG00000109099	PMP22	Wald ratio	1	0.0875065	0.0404005	1.09145	1.00836	1.18139	0.030313	NA	NA	0.418369
ENSG00000109103	UNC119	Wald ratio	1	-0.0149343	0.208157	0.985177	0.65513	1.4815	0.942805	NA	NA	0.993908
ENSG00000109272	PF4V1	Inverse variance weighted	3	-0.0050336	0.0252676	0.994979	0.946903	1.0455	0.842097	0.355795	0.365959	0.99164
ENSG00000109320	NFKB1	Wald ratio	1	-0.0075684	0.0426419	0.99246	0.912884	1.07897	0.859125	NA	NA	0.992832
ENSG00000109323	MANBA	Inverse variance weighted	2	-0.0620866	0.0349549	0.939802	0.87757	1.00645	0.0757018	0.520084	NA	0.574889
ENSG00000109390	NDUFC1	Wald ratio	1	-0.00544387	0.0377889	0.994571	0.923569	1.07103	0.885453	NA	NA	0.992832
ENSG00000109466	KLHL2	Wald ratio	1	-0.0161678	0.101244	0.983962	0.80686	1.19994	0.873124	NA	NA	0.992832
ENSG00000109572	CLCN3	Wald ratio	1	-0.0910677	0.104417	0.912956	0.743992	1.12029	0.383124	NA	NA	0.909478
ENSG00000109670	FBXW7	Wald ratio	1	-0.0301558	0.0903917	0.970294	0.812757	1.15837	0.738672	NA	NA	0.988144
ENSG00000109684	CLNK	Wald ratio	1	-0.0397645	0.129322	0.961016	0.745846	1.23826	0.758476	NA	NA	0.988144
ENSG00000109689	STIM2	Inverse variance weighted	3	-0.00393802	0.0312845	0.99607	0.936828	1.05906	0.899829	0.402404	0.862882	0.993908
ENSG00000109743	BST1	Inverse variance weighted	2	0.00831269	0.0202882	1.00835	0.969037	1.04925	0.682004	0.946847	NA	0.981896
ENSG00000109790	KLHL5	Inverse variance weighted	2	-0.0257672	0.0261739	0.974562	0.925827	1.02586	0.324888	0.712085	NA	0.878391
ENSG00000109814	UGDH	Inverse variance weighted	3	0.00845216	0.0188645	1.00849	0.971881	1.04647	0.654121	0.415775	0.453041	0.979432
ENSG00000109861	CTSC	Inverse variance weighted	3	0.00289739	0.0268278	1.0029	0.951529	1.05705	0.913996	0.0506438	0.892804	0.993908
ENSG00000109927	TECTA	Wald ratio	1	0.101094	0.129002	1.10638	0.859203	1.42467	0.433237	NA	NA	0.920838
ENSG00000109943	CRTAM	Inverse variance weighted	3	0.0173525	0.0293839	1.0175	0.960559	1.07782	0.554826	0.823996	0.758189	0.960956
ENSG00000109956	B3GAT1	Inverse variance weighted	2	-0.0489439	0.028965	0.952235	0.899681	1.00786	0.0910738	0.351874	NA	0.627189
ENSG00000109971	HSPA8	Wald ratio	1	-0.131695	0.0870083	0.876609	0.739167	1.03961	0.13013	NA	NA	0.697803
ENSG00000110013	SIAE	Wald ratio	1	-0.0536358	0.0787658	0.947777	0.812193	1.10599	0.495902	NA	NA	0.944305
ENSG00000110063	DCPS	Inverse variance weighted	2	-0.0191653	0.0237672	0.981017	0.936366	1.0278	0.420028	0.613448	NA	0.920838
ENSG00000110080	ST3GAL4	Wald ratio	1	-0.155772	0.181461	0.855754	0.599634	1.22127	0.390654	NA	NA	0.913639
ENSG00000110090	CPT1A	Wald ratio	1	0.00766869	0.0297718	1.0077	0.950579	1.06825	0.796729	NA	NA	0.988627
ENSG00000110092	CCND1	Inverse variance weighted	2	-0.0507977	0.0439532	0.950471	0.872017	1.03598	0.247794	0.801407	NA	0.818704
ENSG00000110169	HPX	Inverse variance weighted	2	-0.287173	0.0972874	0.750382	0.620111	0.908019	0.00315927	0.321527	NA	0.157492
ENSG00000110203	FOLR3	Inverse variance weighted	6	-0.00564556	0.0102357	0.99437	0.97462	1.01452	0.581253	0.638642	0.84252	0.969302
ENSG00000110218	PANX1	Inverse variance weighted	2	-0.00904014	0.0268431	0.991001	0.940209	1.04454	0.736285	0.54881	NA	0.988144
ENSG00000110324	IL10RA	Inverse variance weighted	2	0.016445	0.0382974	1.01658	0.943067	1.09583	0.66763	0.658401	NA	0.981896
ENSG00000110330	BIRC2	Wald ratio	1	0.033187	0.150044	1.03374	0.770358	1.38718	0.824951	NA	NA	0.989023
ENSG00000110395	CBL	Wald ratio	1	0.00938456	0.0268448	1.00943	0.95769	1.06396	0.72665	NA	NA	0.988144
ENSG00000110400	PVRL1	Wald ratio	1	-0.0168587	0.145389	0.983283	0.739471	1.30748	0.907687	NA	NA	0.993908
ENSG00000110422	HIPK3	Wald ratio	1	0.132684	0.0790262	1.14189	0.978037	1.33319	0.0931556	NA	NA	0.629837
ENSG00000110435	PDHX	Wald ratio	1	0.0447655	0.058145	1.04578	0.933141	1.17202	0.441362	NA	NA	0.921149
ENSG00000110446	SLC15A3	Inverse variance weighted	2	0.0890619	0.0486917	1.09315	0.993646	1.20261	0.0673851	0.198871	NA	0.559866
ENSG00000110448	CD5	Inverse variance weighted	2	0.00946336	0.0299903	1.00951	0.951879	1.07063	0.752346	0.58186	NA	0.988144
ENSG00000110628	SLC22A18	Inverse variance weighted	3	0.0249323	0.0178642	1.02525	0.989969	1.06178	0.162817	0.305916	0.642344	0.724975
ENSG00000110651	CD81	Inverse variance weighted	3	-0.07562	0.0326744	0.927168	0.869652	0.988489	0.0206486	0.576506	0.885759	0.352177
ENSG00000110717	NDUFS8	Inverse variance weighted	3	0.0344862	0.0274267	1.03509	0.980914	1.09225	0.20861	0.757201	0.418982	0.772561
ENSG00000110721	CHKA	Wald ratio	1	0.184016	0.0966654	1.20204	0.994567	1.45278	0.0569572	NA	NA	0.536673
ENSG00000110799	VWF	Inverse variance weighted	2	-0.0113931	0.0569703	0.988672	0.884215	1.10547	0.841494	0.025614	NA	0.99164
ENSG00000110876	SELPLG	Inverse variance weighted	2	0.0320605	0.0367522	1.03258	0.960815	1.10971	0.383022	0.797294	NA	0.909478
ENSG00000110881	ASIC1	Wald ratio	1	0.026466	0.0586641	1.02682	0.915289	1.15194	0.651886	NA	NA	0.979432
ENSG00000110911	SLC11A2	Wald ratio	1	-0.0597648	0.0463776	0.941986	0.860136	1.03163	0.197517	NA	NA	0.76424
ENSG00000110921	MVK	Wald ratio	1	-0.0459183	0.0814851	0.95512	0.814135	1.12052	0.573083	NA	NA	0.966733
ENSG00000110931	CAMKK2	Inverse variance weighted	2	0.0175029	0.0260493	1.01766	0.967003	1.07096	0.50164	0.310531	NA	0.948204
ENSG00000110944	IL23A	Wald ratio	1	0.151831	0.109066	1.16396	0.939942	1.44138	0.163889	NA	NA	0.724975
ENSG00000110958	PTGES3	Wald ratio	1	0.174975	0.0838239	1.19122	1.01074	1.40392	0.0368512	NA	NA	0.434922
ENSG00000111012	CYP27B1	Wald ratio	1	0.0651241	0.208497	1.06729	0.709262	1.60605	0.754775	NA	NA	0.988144
ENSG00000111057	KRT18	Inverse variance weighted	2	-0.158849	0.0914707	0.853125	0.713102	1.02064	0.0824565	0.215899	NA	0.596114
ENSG00000111058	ACSS3	Wald ratio	1	0.0194159	0.0847653	1.01961	0.863532	1.20389	0.818826	NA	NA	0.989023
ENSG00000111087	GLI1	Wald ratio	1	-0.157034	0.113571	0.854675	0.684111	1.06776	0.166759	NA	NA	0.725338
ENSG00000111142	METAP2	Inverse variance weighted	3	0.0106647	0.070644	1.01072	0.880032	1.16082	0.880004	0.0642878	0.521914	0.992832
ENSG00000111144	LTA4H	Inverse variance weighted	4	0.0143817	0.0149242	1.01449	0.98524	1.0446	0.335222	0.665001	0.603339	0.878391
ENSG00000111181	SLC6A12	Inverse variance weighted	2	0.00604032	0.0318624	1.00606	0.945151	1.07089	0.849642	0.575589	NA	0.992461
ENSG00000111186	WNT5B	Wald ratio	1	0.0631871	0.0314233	1.06523	1.0016	1.1329	0.0443429	NA	NA	0.475413
ENSG00000111199	TRPV4	Inverse variance weighted	2	-0.0619827	0.0751917	0.939899	0.811104	1.08915	0.409753	0.222891	NA	0.920838
ENSG00000111215	PRR4	Wald ratio	1	-0.0184066	0.030171	0.981762	0.925388	1.04157	0.541811	NA	NA	0.959086
ENSG00000111224	PARP11	Inverse variance weighted	2	-0.0631957	0.063692	0.93876	0.828588	1.06358	0.321096	0.306132	NA	0.878391
ENSG00000111252	SH2B3	Wald ratio	1	-0.0954496	0.0405028	0.908964	0.839596	0.984064	0.0184423	NA	NA	0.340317
ENSG00000111275	ALDH2	Wald ratio	1	0.0717783	0.0296327	1.07442	1.01379	1.13867	0.0154239	NA	NA	0.312154
ENSG00000111276	CDKN1B	Inverse variance weighted	2	0.113466	0.119299	1.12015	0.886602	1.41523	0.341549	0.0612444	NA	0.878391
ENSG00000111319	SCNN1A	Inverse variance weighted	2	0.0652694	0.0883927	1.06745	0.897645	1.26937	0.46027	0.252046	NA	0.932205
ENSG00000111321	LTBR	Inverse variance weighted	2	-0.033788	0.0912859	0.966776	0.808392	1.15619	0.711283	0.958747	NA	0.988144
ENSG00000111341	MGP	Inverse variance weighted	2	0.0294095	0.04233	1.02985	0.947852	1.11893	0.487201	0.271306	NA	0.939521
ENSG00000111361	EIF2B1	Inverse variance weighted	2	-0.0468614	0.0251945	0.95422	0.908244	1.00252	0.0628876	0.391093	NA	0.54946
ENSG00000111371	SLC38A1	Inverse variance weighted	2	-0.0368051	0.0353919	0.963864	0.899269	1.0331	0.298373	0.192605	NA	0.861788
ENSG00000111405	ENDOU	Wald ratio	1	-0.00977987	0.0532451	0.990268	0.892133	1.0992	0.854267	NA	NA	0.992751
ENSG00000111424	VDR	Inverse variance weighted	2	-0.0740893	0.0410244	0.928589	0.856846	1.00634	0.0709214	0.869545	NA	0.569043
ENSG00000111537	IFNG	Inverse variance weighted	2	-0.0436193	0.090172	0.957318	0.802233	1.14238	0.628574	0.57599	NA	0.974966
ENSG00000111581	NUP107	Inverse variance weighted	2	0.0170195	0.03243	1.01717	0.954523	1.08392	0.599717	0.113042	NA	0.97029
ENSG00000111640	GAPDH	Inverse variance weighted	2	-0.0142539	0.0226005	0.985847	0.94313	1.0305	0.528245	0.87517	NA	0.956315
ENSG00000111642	CHD4	Wald ratio	1	0.281203	0.0700095	1.32472	1.15487	1.51956	5.9e-05	NA	NA	0.0151585
ENSG00000111644	ACRBP	Wald ratio	1	0.0510805	0.0997615	1.05241	0.865496	1.27968	0.608633	NA	NA	0.974542
ENSG00000111664	GNB3	Inverse variance weighted	2	-0.102844	0.11076	0.902268	0.726197	1.12103	0.353133	0.0559813	NA	0.881528
ENSG00000111666	CHPT1	Inverse variance weighted	5	-0.00140091	0.0256471	0.9986	0.949643	1.05008	0.956439	0.0942705	0.742034	0.995442
ENSG00000111671	SPSB2	Inverse variance weighted	2	0.0391106	0.0501936	1.03989	0.942453	1.14739	0.435865	0.0651466	NA	0.920838
ENSG00000111679	PTPN6	Wald ratio	1	0.272246	0.209082	1.31291	0.871487	1.97792	0.192881	NA	NA	0.759698
ENSG00000111716	LDHB	Wald ratio	1	0.0324813	0.0998033	1.03301	0.849478	1.25621	0.744838	NA	NA	0.988144
ENSG00000111725	PRKAB1	Inverse variance weighted	4	0.00457999	0.0183373	1.00459	0.969126	1.04135	0.80277	0.84813	0.691028	0.988627
ENSG00000111737	RAB35	Inverse variance weighted	2	0.167543	0.14393	1.1824	0.891759	1.56776	0.2444	0.628172	NA	0.813984
ENSG00000111790	FGFR1OP2	Inverse variance weighted	2	-0.0358544	0.142457	0.964781	0.729738	1.27553	0.801284	0.150206	NA	0.988627
ENSG00000111801	BTN3A3	Inverse variance weighted	4	-0.00601666	0.0796851	0.994001	0.850272	1.16203	0.939813	0.63668	0.123438	0.993908
ENSG00000111817	DSE	Inverse variance weighted	4	0.025792	0.0278194	1.02613	0.971675	1.08363	0.353864	0.93368	0.834797	0.881528
ENSG00000111837	MAK	Inverse variance weighted	2	-0.0615309	0.0339587	0.940324	0.879774	1.00504	0.0699962	0.433246	NA	0.569043
ENSG00000111886	GABRR2	Inverse variance weighted	2	-0.0353563	0.105866	0.965261	0.784387	1.18784	0.7384	0.0402676	NA	0.988144
ENSG00000111962	UST	Inverse variance weighted	3	-0.026534	0.0256068	0.973815	0.926146	1.02394	0.300105	0.247992	0.54812	0.863982
ENSG00000112031	MTRF1L	Inverse variance weighted	2	-0.0221211	0.0308178	0.978122	0.920789	1.03902	0.47288	0.053783	NA	0.932205
ENSG00000112033	PPARD	Inverse variance weighted	2	0.0314521	0.171607	1.03195	0.737199	1.44456	0.854578	0.0566764	NA	0.992751
ENSG00000112053	SLC26A8	Wald ratio	1	-0.0432699	0.0271725	0.957653	0.907984	1.01004	0.111292	NA	NA	0.672244
ENSG00000112062	MAPK14	Inverse variance weighted	2	0.024782	0.0975314	1.02509	0.846725	1.24103	0.799424	0.0123607	NA	0.988627
ENSG00000112079	STK38	Wald ratio	1	-0.131548	0.0603984	0.876737	0.778856	0.986919	0.029405	NA	NA	0.4144
ENSG00000112130	RNF8	Wald ratio	1	-0.0547005	0.0641813	0.946769	0.834856	1.07368	0.394058	NA	NA	0.913872
ENSG00000112144	ICK	Inverse variance weighted	2	0.165576	0.110232	1.18007	0.950774	1.46467	0.13308	0.80741	NA	0.699402
ENSG00000112149	CD83	Wald ratio	1	-0.00967063	0.0325458	0.990376	0.929173	1.05561	0.766361	NA	NA	0.988144
ENSG00000112164	GLP1R	Wald ratio	1	-0.0900469	0.105076	0.913888	0.74379	1.12289	0.391462	NA	NA	0.913639
ENSG00000112245	PTP4A1	Inverse variance weighted	3	-0.0275883	0.0375569	0.972789	0.903752	1.0471	0.462599	0.733009	0.433066	0.932205
ENSG00000112293	GPLD1	Inverse variance weighted	2	-0.00795849	0.0884335	0.992073	0.834195	1.17983	0.928292	0.489927	NA	0.993908
ENSG00000112294	ALDH5A1	Inverse variance weighted	2	-0.016354	0.0271109	0.983779	0.932868	1.03747	0.546359	0.546912	NA	0.960005
ENSG00000112299	VNN1	Inverse variance weighted	5	0.0143387	0.0207524	1.01444	0.974008	1.05655	0.489602	0.0379609	0.942171	0.94188
ENSG00000112312	GMNN	Wald ratio	1	0.200196	0.0813777	1.22164	1.04154	1.43289	0.0138903	NA	NA	0.291783
ENSG00000112378	PERP	Wald ratio	1	-0.0722139	0.0890405	0.930332	0.781349	1.10772	0.417353	NA	NA	0.920838
ENSG00000112425	EPM2A	Wald ratio	1	0.0174203	0.0310011	1.01757	0.957584	1.08132	0.574167	NA	NA	0.966733
ENSG00000112486	CCR6	Inverse variance weighted	2	0.0492031	0.0411649	1.05043	0.96901	1.1387	0.231983	0.499596	NA	0.799575
ENSG00000112576	CCND3	Wald ratio	1	0.108274	0.052884	1.11435	1.00463	1.23606	0.0406198	NA	NA	0.461047
ENSG00000112592	TBP	Inverse variance weighted	2	-0.14672	0.0696234	0.863536	0.753383	0.989794	0.0350884	0.824528	NA	0.434922
ENSG00000112640	PPP2R5D	Inverse variance weighted	2	-0.0511572	0.0578844	0.950129	0.848224	1.06428	0.376814	0.914137	NA	0.906742
ENSG00000112655	PTK7	Inverse variance weighted	2	-0.0442832	0.0479072	0.956683	0.870941	1.05087	0.355302	0.787761	NA	0.884285
ENSG00000112701	SENP6	Inverse variance weighted	2	0.00518044	0.0684415	1.00519	0.879005	1.1495	0.939664	0.00987392	NA	0.993908
ENSG00000112715	VEGFA	Inverse variance weighted	3	0.0240489	0.0595006	1.02434	0.911583	1.15104	0.686082	0.0314347	0.608458	0.981896
ENSG00000112739	PRPF4B	Wald ratio	1	-0.0782091	0.17396	0.924771	0.657592	1.3005	0.653012	NA	NA	0.979432
ENSG00000112742	TTK	Wald ratio	1	-0.161018	0.157857	0.851276	0.624741	1.15995	0.307715	NA	NA	0.8737
ENSG00000112759	SLC29A1	Inverse variance weighted	2	-0.200397	0.0664305	0.818405	0.718492	0.932213	0.00255586	0.806916	NA	0.145377
ENSG00000112796	ENPP5	Wald ratio	1	-0.0431382	0.0790936	0.957779	0.820237	1.11838	0.585474	NA	NA	0.969435
ENSG00000112799	LY86	Inverse variance weighted	4	-0.00848448	0.0209289	0.991551	0.9517	1.03307	0.685187	0.795378	0.967187	0.981896
ENSG00000112851	ERBB2IP	Inverse variance weighted	2	-0.191669	0.160704	0.82558	0.602512	1.13124	0.232994	0.126114	NA	0.801029
ENSG00000112877	CEP72	Wald ratio	1	0.0369634	0.0632258	1.03766	0.916714	1.17455	0.5588	NA	NA	0.960956
ENSG00000112972	HMGCS1	Wald ratio	1	0.364308	0.159179	1.43952	1.05371	1.96659	0.0220986	NA	NA	0.365323
ENSG00000113070	HBEGF	Inverse variance weighted	2	-0.0966106	0.0527355	0.90791	0.818754	1.00677	0.0669538	0.365907	NA	0.559058
ENSG00000113083	LOX	Wald ratio	1	-0.033984	0.138358	0.966587	0.737001	1.26769	0.805974	NA	NA	0.988627
ENSG00000113088	GZMK	Inverse variance weighted	2	-0.067505	0.119911	0.934723	0.738946	1.18237	0.573463	0.00623595	NA	0.966733
ENSG00000113140	SPARC	Inverse variance weighted	2	-0.122349	0.0440601	0.88484	0.811633	0.964649	0.00548863	0.501467	NA	0.212311
ENSG00000113141	IK	Wald ratio	1	0.00657365	0.0341883	1.0066	0.941354	1.07636	0.847525	NA	NA	0.991788
ENSG00000113161	HMGCR	Wald ratio	1	0.321407	0.0650423	1.37907	1.214	1.56657	7.75e-07	NA	NA	0.000647125
ENSG00000113231	PDE8B	Inverse variance weighted	2	-0.00185186	0.0540778	0.99815	0.897767	1.10976	0.972682	0.955926	NA	0.996722
ENSG00000113240	CLK4	Inverse variance weighted	4	0.0121534	0.025116	1.01223	0.963605	1.0633	0.628464	0.281841	0.688828	0.974966
ENSG00000113263	ITK	Inverse variance weighted	2	0.0517184	0.0413617	1.05308	0.971076	1.14201	0.211156	0.268858	NA	0.777313
ENSG00000113273	ARSB	Inverse variance weighted	3	-0.00471125	0.0245424	0.9953	0.948556	1.04435	0.847771	0.911493	0.34375	0.991788
ENSG00000113296	THBS4	Wald ratio	1	-0.101683	0.137369	0.903316	0.690095	1.18242	0.459166	NA	NA	0.932205
ENSG00000113303	BTNL8	Inverse variance weighted	2	-0.0110833	0.0203901	0.988978	0.950233	1.0293	0.586742	0.655276	NA	0.969435
ENSG00000113328	CCNG1	Wald ratio	1	0.0427722	0.0629929	1.0437	0.922476	1.18085	0.497138	NA	NA	0.945043
ENSG00000113356	POLR3G	Wald ratio	1	0.11396	0.0651468	1.12071	0.986366	1.27335	0.0802424	NA	NA	0.590329
ENSG00000113360	DROSHA	Inverse variance weighted	3	-0.0535839	0.0988541	0.947826	0.780877	1.15047	0.587784	0.0526703	0.768509	0.969435
ENSG00000113407	TARS	Inverse variance weighted	2	0.0328191	0.103888	1.03336	0.842989	1.26673	0.752072	0.546565	NA	0.988144
ENSG00000113441	LNPEP	Wald ratio	1	-0.0183031	0.0259254	0.981863	0.933218	1.03304	0.480195	NA	NA	0.93591
ENSG00000113494	PRLR	Inverse variance weighted	2	-0.0372255	0.0629175	0.963459	0.85168	1.08991	0.554081	0.175401	NA	0.960956
ENSG00000113504	SLC12A7	Inverse variance weighted	2	0.00975226	0.0327812	1.0098	0.946959	1.07681	0.766089	0.129385	NA	0.988144
ENSG00000113520	IL4	Wald ratio	1	-0.0498736	0.062412	0.95135	0.84181	1.07514	0.424231	NA	NA	0.920838
ENSG00000113522	RAD50	Wald ratio	1	0.109467	0.0520477	1.11568	1.00748	1.23551	0.0354476	NA	NA	0.434922
ENSG00000113575	PPP2CA	Wald ratio	1	-0.438047	0.131446	0.645296	0.498734	0.834926	0.000860637	NA	NA	0.0776899
ENSG00000113580	NR3C1	Wald ratio	1	0.214468	0.129016	1.2392	0.962325	1.59574	0.0964445	NA	NA	0.634952
ENSG00000113593	PPWD1	Inverse variance weighted	2	0.00140215	0.0371585	1.0014	0.931063	1.07706	0.969899	0.17294	NA	0.996708
ENSG00000113712	CSNK1A1	Wald ratio	1	-0.0728776	0.169548	0.929715	0.666849	1.2962	0.667316	NA	NA	0.981896
ENSG00000113721	PDGFRB	Wald ratio	1	-0.322362	0.212873	0.724436	0.477309	1.09951	0.129939	NA	NA	0.697803
ENSG00000113851	CRBN	Wald ratio	1	-0.0301661	0.0316191	0.970284	0.911978	1.03232	0.34006	NA	NA	0.878391
ENSG00000113916	BCL6	Inverse variance weighted	2	0.0152975	0.136517	1.01542	0.77703	1.32693	0.91078	0.04999	NA	0.993908
ENSG00000114013	CD86	Inverse variance weighted	3	-0.00131736	0.0352891	0.998684	0.931943	1.0702	0.970222	0.970465	0.541065	0.996708
ENSG00000114026	OGG1	Inverse variance weighted	2	-0.129236	0.113204	0.878767	0.703902	1.09707	0.253611	0.871326	NA	0.826402
ENSG00000114124	GRK7	Wald ratio	1	-0.0412719	0.128646	0.959568	0.74571	1.23476	0.74835	NA	NA	0.988144
ENSG00000114166	KAT2B	Inverse variance weighted	3	0.00776069	0.0486973	1.00779	0.916048	1.10872	0.873381	0.14258	0.517605	0.992832
ENSG00000114270	COL7A1	Wald ratio	1	0.379216	0.149763	1.46114	1.08946	1.95962	0.0113379	NA	NA	0.275377
ENSG00000114315	HES1	Inverse variance weighted	2	0.0877725	0.0705144	1.09174	0.950815	1.25355	0.213225	0.449669	NA	0.777481
ENSG00000114383	TUSC2	Wald ratio	1	-0.213968	0.110787	0.807375	0.649788	1.00318	0.0534405	NA	NA	0.517944
ENSG00000114423	CBLB	Inverse variance weighted	2	-0.0225795	0.026214	0.977674	0.92871	1.02922	0.389043	0.561693	NA	0.912698
ENSG00000114491	UMPS	Wald ratio	1	0.0158791	0.0381299	1.01601	0.942843	1.09485	0.677082	NA	NA	0.981896
ENSG00000114648	KLHL18	Wald ratio	1	0.107335	0.0879518	1.11331	0.93702	1.32276	0.22232	NA	NA	0.789373
ENSG00000114650	SCAP	Inverse variance weighted	2	-0.0228167	0.0621762	0.977442	0.865297	1.10412	0.713643	0.0141011	NA	0.988144
ENSG00000114670	NEK11	Inverse variance weighted	2	-0.0369218	0.0316371	0.963751	0.905806	1.0254	0.243194	0.261121	NA	0.81308
ENSG00000114738	MAPKAPK3	Inverse variance weighted	2	-0.0443894	0.0245741	0.956581	0.911599	1.00378	0.0708638	0.724918	NA	0.569043
ENSG00000114739	ACVR2B	Wald ratio	1	-0.00908132	0.0200045	0.99096	0.952857	1.03059	0.649856	NA	NA	0.979432
ENSG00000114770	ABCC5	Inverse variance weighted	2	0.0129218	0.0210402	1.01301	0.97208	1.05565	0.539119	0.120151	NA	0.959086
ENSG00000114796	KLHL24	Wald ratio	1	0.000315255	0.017638	1.00032	0.966325	1.0355	0.98574	NA	NA	0.997817
ENSG00000114812	VIPR1	Wald ratio	1	0.0123807	0.0641999	1.01246	0.892748	1.14822	0.847079	NA	NA	0.991788
ENSG00000114854	TNNC1	Wald ratio	1	0.0828938	0.0719793	1.08643	0.943475	1.25104	0.249472	NA	NA	0.821731
ENSG00000114857	NKTR	Inverse variance weighted	2	-0.0150377	0.0323074	0.985075	0.924631	1.04947	0.641604	0.296825	NA	0.978888
ENSG00000114859	CLCN2	Wald ratio	1	-0.0664738	0.0476928	0.935687	0.852185	1.02737	0.16338	NA	NA	0.724975
ENSG00000114867	EIF4G1	Inverse variance weighted	2	0.00404273	0.180114	1.00405	0.705407	1.42913	0.982093	0.107645	NA	0.997511
ENSG00000114904	NEK4	Wald ratio	1	0.252307	0.120382	1.28699	1.01649	1.62947	0.0360913	NA	NA	0.434922
ENSG00000114948	ADAM23	Wald ratio	1	-0.0329399	0.0750204	0.967597	0.835287	1.12086	0.660605	NA	NA	0.981896
ENSG00000114999	TTL	Wald ratio	1	-0.186651	0.0706202	0.829733	0.722479	0.952909	0.00821675	NA	NA	0.238643
ENSG00000115020	PIKFYVE	Wald ratio	1	-0.2397	0.192254	0.786864	0.539821	1.14696	0.212476	NA	NA	0.777481
ENSG00000115053	NCL	Inverse variance weighted	2	0.0243968	0.036544	1.0247	0.953868	1.10078	0.504389	0.212922	NA	0.948515
ENSG00000115085	ZAP70	Inverse variance weighted	2	-0.0879093	0.0335034	0.915844	0.857636	0.978003	0.00869312	0.586427	NA	0.243165
ENSG00000115138	POMC	Inverse variance weighted	4	-0.0228799	0.0426926	0.97738	0.898923	1.06268	0.592013	0.0480305	0.86608	0.969435
ENSG00000115159	GPD2	Inverse variance weighted	3	-0.0517312	0.0592116	0.949584	0.845535	1.06644	0.3823	0.912882	0.211909	0.909478
ENSG00000115170	ACVR1	Inverse variance weighted	2	-0.00949304	0.0892656	0.990552	0.831559	1.17994	0.915308	0.0417444	NA	0.993908
ENSG00000115183	TANC1	Wald ratio	1	-0.493822	0.200275	0.610289	0.412153	0.903676	0.0136736	NA	NA	0.289576
ENSG00000115216	NRBP1	Wald ratio	1	0.0257213	0.0319711	1.02605	0.963732	1.09241	0.421099	NA	NA	0.920838
ENSG00000115232	ITGA4	Inverse variance weighted	2	0.00444889	0.0155943	1.00446	0.974222	1.03563	0.775423	0.594924	NA	0.988627
ENSG00000115233	PSMD14	Wald ratio	1	0.0986776	0.125415	1.10371	0.863176	1.41127	0.431395	NA	NA	0.920838
ENSG00000115257	PCSK4	Wald ratio	1	0.00883919	0.0270559	1.00888	0.956772	1.06382	0.743894	NA	NA	0.988144
ENSG00000115286	NDUFS7	Wald ratio	1	-0.447621	0.22407	0.639147	0.411972	0.991592	0.0457513	NA	NA	0.477529
ENSG00000115290	GRB14	Wald ratio	1	-0.0730408	0.0374027	0.929563	0.863855	1.00027	0.0508405	NA	NA	0.505379
ENSG00000115306	SPTBN1	Inverse variance weighted	2	-0.0642993	0.0269887	0.937724	0.88941	0.988663	0.0171977	0.545341	NA	0.326366
ENSG00000115310	RTN4	Inverse variance weighted	3	-0.0292155	0.0492959	0.971207	0.88176	1.06973	0.553412	0.0123226	0.947449	0.960956
ENSG00000115318	LOXL3	Inverse variance weighted	2	-0.077204	0.0375919	0.925701	0.859947	0.996482	0.0400008	0.882967	NA	0.459519
ENSG00000115414	FN1	Inverse variance weighted	2	-0.0390127	0.0536176	0.961738	0.865798	1.06831	0.466852	0.309986	NA	0.932205
ENSG00000115415	STAT1	Inverse variance weighted	2	0.0582324	0.0989841	1.05996	0.873038	1.28691	0.55633	0.800299	NA	0.960956
ENSG00000115419	GLS	Inverse variance weighted	2	-0.00484226	0.0326806	0.995169	0.933424	1.061	0.882209	0.532508	NA	0.992832
ENSG00000115457	IGFBP2	Inverse variance weighted	2	-0.0117968	0.0336526	0.988273	0.92519	1.05566	0.72593	0.995512	NA	0.988144
ENSG00000115486	GGCX	Inverse variance weighted	2	-0.00488168	0.0266231	0.99513	0.944535	1.04844	0.854514	0.770523	NA	0.992751
ENSG00000115523	GNLY	Inverse variance weighted	4	0.0139934	0.0173307	1.01409	0.980223	1.04913	0.419419	0.595694	0.540958	0.920838
ENSG00000115524	SF3B1	Wald ratio	1	0.0152316	0.0590004	1.01535	0.904467	1.13982	0.796283	NA	NA	0.988627
ENSG00000115526	CHST10	Inverse variance weighted	2	0.0757524	0.0688998	1.0787	0.942432	1.23466	0.271568	0.532238	NA	0.849879
ENSG00000115541	HSPE1	Wald ratio	1	0.0154928	0.0600124	1.01561	0.902911	1.14238	0.796283	NA	NA	0.988627
ENSG00000115548	KDM3A	Wald ratio	1	0.0980878	0.0794515	1.10306	0.943992	1.28893	0.216994	NA	NA	0.782719
ENSG00000115590	IL1R2	Inverse variance weighted	2	-0.0490903	0.0301366	0.952095	0.897486	1.01003	0.103329	0.329217	NA	0.647517
ENSG00000115592	PRKAG3	Wald ratio	1	-0.0347504	0.0604717	0.965846	0.857894	1.08738	0.565524	NA	NA	0.963031
ENSG00000115594	IL1R1	Inverse variance weighted	2	-0.0709743	0.0833512	0.931486	0.791091	1.0968	0.394487	0.0689815	NA	0.913872
ENSG00000115596	WNT6	Wald ratio	1	-0.234334	0.196878	0.791097	0.537829	1.16363	0.233948	NA	NA	0.801029
ENSG00000115602	IL1RL1	Wald ratio	1	0.0274557	0.0392383	1.02784	0.951751	1.11	0.484105	NA	NA	0.937277
ENSG00000115604	IL18R1	Inverse variance weighted	2	0.0177144	0.0222479	1.01787	0.974441	1.06324	0.425899	0.578345	NA	0.920838
ENSG00000115607	IL18RAP	Inverse variance weighted	3	0.0644532	0.0241311	1.06658	1.0173	1.11823	0.00756342	0.842339	0.642148	0.230549
ENSG00000115641	FHL2	Inverse variance weighted	3	-0.0117715	0.0306586	0.988297	0.930659	1.04951	0.701012	0.943829	0.341162	0.985105
ENSG00000115661	STK16	Wald ratio	1	-0.109439	0.174629	0.896337	0.636537	1.26217	0.530861	NA	NA	0.956315
ENSG00000115687	PASK	Inverse variance weighted	2	0.0189423	0.0275576	1.01912	0.965537	1.07568	0.491849	0.104604	NA	0.941959
ENSG00000115694	STK25	Inverse variance weighted	2	0.0945799	0.132563	1.0992	0.847687	1.42533	0.475555	0.0833771	NA	0.93268
ENSG00000115705	TPO	Inverse variance weighted	2	-0.0701855	0.0829972	0.932221	0.792264	1.0969	0.397755	0.651878	NA	0.915578
ENSG00000115718	PROC	Wald ratio	1	0.021018	0.046875	1.02124	0.931595	1.11951	0.653876	NA	NA	0.979432
ENSG00000115758	ODC1	Wald ratio	1	0.00950718	0.0707804	1.00955	0.878778	1.15979	0.89315	NA	NA	0.993908
ENSG00000115828	QPCT	Inverse variance weighted	2	0.0151108	0.0473053	1.01523	0.925327	1.11386	0.749399	0.833015	NA	0.988144
ENSG00000115904	SOS1	Inverse variance weighted	3	0.00408362	0.0302628	1.00409	0.946266	1.06545	0.89266	0.277626	0.824835	0.993908
ENSG00000115919	KYNU	Inverse variance weighted	3	-0.0129463	0.0240084	0.987137	0.941762	1.0347	0.589721	0.75695	0.453188	0.969435
ENSG00000115956	PLEK	Inverse variance weighted	3	-0.00543072	0.0300188	0.994584	0.937754	1.05486	0.856438	0.453307	0.688216	0.992832
ENSG00000115966	ATF2	Wald ratio	1	-0.0295596	0.211886	0.970873	0.640916	1.4707	0.889049	NA	NA	0.993864
ENSG00000116005	PCYOX1	Wald ratio	1	-0.156984	0.0578923	0.854718	0.763034	0.957418	0.00669475	NA	NA	0.223605
ENSG00000116014	KISS1R	Inverse variance weighted	3	-0.00535937	0.0246551	0.994655	0.947732	1.0439	0.827917	0.972668	0.742826	0.989023
ENSG00000116016	EPAS1	Inverse variance weighted	2	-0.0250633	0.0785092	0.975248	0.836155	1.13748	0.749544	0.387603	NA	0.988144
ENSG00000116030	SUMO1	Wald ratio	1	-0.0604561	0.185239	0.941335	0.654735	1.35339	0.744146	NA	NA	0.988144
ENSG00000116031	CD207	Inverse variance weighted	2	-0.0999016	0.0705177	0.904926	0.788111	1.03906	0.156574	0.429468	NA	0.719337
ENSG00000116032	GRIN3B	Inverse variance weighted	2	0.0844947	0.0514893	1.08817	0.98371	1.20372	0.100795	0.449743	NA	0.644305
ENSG00000116044	NFE2L2	Wald ratio	1	0.259804	0.208441	1.29668	0.861793	1.95101	0.212612	NA	NA	0.777481
ENSG00000116062	MSH6	Inverse variance weighted	2	0.0232873	0.0182299	1.02356	0.987634	1.06079	0.201453	0.519911	NA	0.764421
ENSG00000116106	EPHA4	Inverse variance weighted	2	-0.0161401	0.0220606	0.983989	0.94235	1.02747	0.464395	0.76854	NA	0.932205
ENSG00000116133	DHCR24	Inverse variance weighted	2	0.0115442	0.0440309	1.01161	0.92797	1.10279	0.79318	0.171396	NA	0.988627
ENSG00000116157	GPX7	Inverse variance weighted	5	0.0250924	0.0200081	1.02541	0.985976	1.06642	0.2098	0.318922	0.917641	0.774736
ENSG00000116171	SCP2	Inverse variance weighted	2	-0.00215266	0.0140111	0.99785	0.97082	1.02563	0.877894	0.771324	NA	0.992832
ENSG00000116237	ICMT	Inverse variance weighted	3	0.0521815	0.0378531	1.05357	0.97823	1.13471	0.168042	0.0425591	0.896366	0.725338
ENSG00000116260	QSOX1	Inverse variance weighted	3	0.0279208	0.022361	1.02831	0.984219	1.07438	0.211798	0.959241	0.677433	0.777481
ENSG00000116285	ERRFI1	Wald ratio	1	-0.0654474	0.158722	0.936648	0.68623	1.27845	0.680091	NA	NA	0.981896
ENSG00000116396	KCNC4	Wald ratio	1	-0.292988	0.1642	0.746031	0.540738	1.02926	0.0743691	NA	NA	0.570591
ENSG00000116478	HDAC1	Wald ratio	1	0.0386922	0.101704	1.03945	0.851593	1.26875	0.703618	NA	NA	0.985363
ENSG00000116489	CAPZA1	Wald ratio	1	-0.040143	0.0896382	0.960652	0.805869	1.14516	0.654273	NA	NA	0.979432
ENSG00000116649	SRM	Wald ratio	1	-0.12511	0.173777	0.8824	0.627688	1.24047	0.471558	NA	NA	0.932205
ENSG00000116678	LEPR	Inverse variance weighted	2	-0.0211428	0.0215699	0.979079	0.938549	1.02136	0.326986	0.67404	NA	0.878391
ENSG00000116679	IVNS1ABP	Inverse variance weighted	2	-0.0572411	0.0613366	0.944366	0.837394	1.065	0.350702	0.68963	NA	0.881201
ENSG00000116690	PRG4	Inverse variance weighted	2	-0.0690083	0.0391087	0.933319	0.86445	1.00767	0.0776433	0.493037	NA	0.580287
ENSG00000116701	NCF2	Wald ratio	1	-0.0341699	0.0521918	0.966407	0.872436	1.0705	0.512662	NA	NA	0.950745
ENSG00000116711	PLA2G4A	Inverse variance weighted	2	0.116971	0.058383	1.12409	1.00254	1.26037	0.0451215	0.709392	NA	0.475413
ENSG00000116717	GADD45A	Inverse variance weighted	2	0.0335625	0.103308	1.03413	0.844576	1.26623	0.745273	0.82942	NA	0.988144
ENSG00000116741	RGS2	Wald ratio	1	0.0235245	0.0529406	1.0238	0.922896	1.13574	0.656785	NA	NA	0.979455
ENSG00000116750	UCHL5	Wald ratio	1	0.0228842	0.104036	1.02315	0.834413	1.25457	0.8259	NA	NA	0.989023
ENSG00000116761	CTH	Inverse variance weighted	2	0.00869364	0.0579748	1.00873	0.900381	1.13012	0.8808	0.00924741	NA	0.992832
ENSG00000116791	CRYZ	Inverse variance weighted	3	-0.0121186	0.0125974	0.987955	0.96386	1.01265	0.336054	0.114252	0.700523	0.878391
ENSG00000116815	CD58	Inverse variance weighted	2	0.0138431	0.11312	1.01394	0.812311	1.26562	0.902602	0.887301	NA	0.993908
ENSG00000116824	CD2	Inverse variance weighted	2	0.0484695	0.0934497	1.04966	0.873985	1.26065	0.603991	0.970529	NA	0.972529
ENSG00000116962	NID1	Inverse variance weighted	3	-0.00370405	0.0540406	0.996303	0.896171	1.10762	0.945354	0.225331	0.688114	0.993908
ENSG00000116977	LGALS8	Inverse variance weighted	3	-0.00286607	0.0431456	0.997138	0.916282	1.08513	0.947037	0.113386	0.422666	0.993908
ENSG00000116984	MTR	Wald ratio	1	-0.00274383	0.0612682	0.99726	0.884414	1.1245	0.96428	NA	NA	0.995578
ENSG00000116985	BMP8B	Wald ratio	1	0.0196875	0.079152	1.01988	0.873322	1.19104	0.80357	NA	NA	0.988627
ENSG00000117009	KMO	Inverse variance weighted	2	-0.108622	0.0315546	0.89707	0.84327	0.954303	0.000576718	0.533964	NA	0.0589881
ENSG00000117013	KCNQ4	Wald ratio	1	-0.0380289	0.144135	0.962685	0.725762	1.27695	0.791902	NA	NA	0.988627
ENSG00000117020	AKT3	Wald ratio	1	0.00282023	0.0902916	1.00282	0.84017	1.19697	0.975082	NA	NA	0.996722
ENSG00000117054	ACADM	Wald ratio	1	0.02338	0.0246185	1.02366	0.975435	1.07426	0.342269	NA	NA	0.878391
ENSG00000117090	SLAMF1	Inverse variance weighted	3	0.0464533	0.0390368	1.04755	0.970388	1.13085	0.234051	0.623956	0.724536	0.801029
ENSG00000117091	CD48	Inverse variance weighted	5	-0.00195739	0.0378991	0.998045	0.926594	1.075	0.95881	0.184551	0.364536	0.995442
ENSG00000117115	PADI2	Inverse variance weighted	4	-0.0130014	0.0205593	0.987083	0.948098	1.02767	0.527136	0.33134	0.480016	0.956315
ENSG00000117118	SDHB	Inverse variance weighted	2	-0.00787771	0.139689	0.992153	0.754524	1.30462	0.955027	0.570844	NA	0.995442
ENSG00000117139	KDM5B	Inverse variance weighted	3	-0.00684837	0.0500229	0.993175	0.900421	1.09548	0.891106	0.0719111	0.990882	0.993908
ENSG00000117151	CTBS	Inverse variance weighted	2	0.000650451	0.0250726	1.00065	0.952665	1.05105	0.979303	0.529009	NA	0.996799
ENSG00000117153	KLHL12	Inverse variance weighted	3	0.0512887	0.0448573	1.05263	0.964031	1.14936	0.252882	0.228132	0.381954	0.82483
ENSG00000117215	PLA2G2D	Wald ratio	1	-0.0355311	0.182912	0.965093	0.674328	1.38123	0.845978	NA	NA	0.991788
ENSG00000117266	CDK18	Wald ratio	1	0.0510916	0.134385	1.05242	0.808719	1.36956	0.703807	NA	NA	0.985363
ENSG00000117281	CD160	Wald ratio	1	0.0170874	0.0348627	1.01723	0.950047	1.08917	0.624039	NA	NA	0.974966
ENSG00000117298	ECE1	Inverse variance weighted	2	-0.00430867	0.0418835	0.995701	0.917227	1.08089	0.918064	0.569401	NA	0.993908
ENSG00000117308	GALE	Wald ratio	1	0.0343593	0.122141	1.03496	0.814618	1.31489	0.778473	NA	NA	0.988627
ENSG00000117322	CR2	Wald ratio	1	0.19689	0.071646	1.21761	1.05809	1.40118	0.00599434	NA	NA	0.215281
ENSG00000117335	CD46	Wald ratio	1	0.203366	0.122524	1.22552	0.963888	1.55817	0.0969528	NA	NA	0.634952
ENSG00000117362	APH1A	Wald ratio	1	-0.0836615	0.0882447	0.919743	0.773661	1.09341	0.343097	NA	NA	0.878391
ENSG00000117385	LEPRE1	Inverse variance weighted	2	-0.0490259	0.0321434	0.952156	0.89402	1.01407	0.127202	0.856731	NA	0.697803
ENSG00000117394	SLC2A1	Wald ratio	1	-0.159395	0.0932667	0.85266	0.710208	1.02368	0.0874472	NA	NA	0.611074
ENSG00000117400	MPL	Wald ratio	1	-0.0523576	0.0399072	0.948989	0.87759	1.0262	0.189525	NA	NA	0.75375
ENSG00000117408	IPO13	Wald ratio	1	-0.261282	0.102647	0.770064	0.629726	0.941676	0.0109138	NA	NA	0.271758
ENSG00000117448	AKR1A1	Wald ratio	1	-0.00912842	0.0791164	0.990913	0.848575	1.15713	0.908144	NA	NA	0.993908
ENSG00000117450	PRDX1	Inverse variance weighted	2	0.0120997	0.0400894	1.01217	0.935686	1.09491	0.762791	0.235762	NA	0.988144
ENSG00000117461	PIK3R3	Wald ratio	1	-0.0255801	0.202273	0.974744	0.655711	1.449	0.899365	NA	NA	0.993908
ENSG00000117479	SLC19A2	Inverse variance weighted	2	0.101131	0.0729221	1.10642	0.959065	1.27642	0.165493	0.940179	NA	0.725338
ENSG00000117480	FAAH	Inverse variance weighted	2	-0.00732525	0.027466	0.992702	0.940674	1.04761	0.789698	0.241369	NA	0.988627
ENSG00000117560	FASLG	Wald ratio	1	-0.0207707	0.052743	0.979444	0.88325	1.08611	0.693722	NA	NA	0.983838
ENSG00000117586	TNFSF4	Inverse variance weighted	2	-0.0122461	0.0270985	0.987829	0.936731	1.04171	0.651333	0.689482	NA	0.979432
ENSG00000117595	IRF6	Wald ratio	1	0.0325858	0.0221555	1.03312	0.98922	1.07897	0.141351	NA	NA	0.70989
ENSG00000117601	SERPINC1	Wald ratio	1	-0.103134	0.0336546	0.902006	0.844427	0.963512	0.00218052	NA	NA	0.134144
ENSG00000117632	STMN1	Wald ratio	1	0.0481475	0.0474228	1.04933	0.956188	1.15154	0.309972	NA	NA	0.875617
ENSG00000117650	NEK2	Wald ratio	1	-0.268966	0.201254	0.764169	0.515085	1.13371	0.181401	NA	NA	0.745241
ENSG00000117676	RPS6KA1	Wald ratio	1	0.017307	0.0374837	1.01746	0.945387	1.09502	0.644281	NA	NA	0.979432
ENSG00000117691	NENF	Inverse variance weighted	2	0.0235152	0.0379481	1.02379	0.950409	1.10285	0.535477	0.833121	NA	0.956724
ENSG00000117713	ARID1A	Inverse variance weighted	2	-0.0542243	0.0217497	0.94722	0.907689	0.988472	0.0126632	0.568047	NA	0.285547
ENSG00000117834	SLC5A9	Wald ratio	1	-0.308036	0.138106	0.734889	0.560614	0.96334	0.0257185	NA	NA	0.3845
ENSG00000117862	TXNDC12	Wald ratio	1	0.0277973	0.0275569	1.02819	0.974126	1.08525	0.313107	NA	NA	0.876636
ENSG00000117868	ESYT2	Inverse variance weighted	2	-0.0114751	0.0301944	0.98859	0.931782	1.04886	0.703915	0.2389	NA	0.985363
ENSG00000117984	CTSD	Inverse variance weighted	3	0.0570493	0.0406958	1.05871	0.977542	1.14661	0.160961	0.587638	0.87086	0.724975
ENSG00000118046	STK11	Inverse variance weighted	2	-0.0962927	0.0293754	0.908198	0.857385	0.962023	0.00104544	0.416562	NA	0.085165
ENSG00000118257	NRP2	Inverse variance weighted	2	-0.0694914	0.109704	0.932868	0.752382	1.15665	0.526442	0.371801	NA	0.956315
ENSG00000118260	CREB1	Wald ratio	1	0.0348111	0.059873	1.03542	0.920775	1.16435	0.56096	NA	NA	0.961811
ENSG00000118298	CA14	Wald ratio	1	-0.0454836	0.044949	0.955535	0.874954	1.04354	0.311589	NA	NA	0.875804
ENSG00000118432	CNR1	Inverse variance weighted	2	-0.0879132	0.0618997	0.91584	0.811203	1.03397	0.155534	0.545354	NA	0.717175
ENSG00000118503	TNFAIP3	Wald ratio	1	-0.0170128	0.153302	0.983131	0.727977	1.32772	0.911636	NA	NA	0.993908
ENSG00000118513	MYB	Wald ratio	1	0.214091	0.166567	1.23873	0.893704	1.71697	0.198683	NA	NA	0.764421
ENSG00000118514	ALDH8A1	Wald ratio	1	-0.118055	0.0779861	0.888647	0.762687	1.03541	0.130079	NA	NA	0.697803
ENSG00000118515	SGK1	Inverse variance weighted	3	0.0230167	0.0253152	1.02328	0.97375	1.07534	0.363243	0.932324	0.813745	0.892082
ENSG00000118520	ARG1	Inverse variance weighted	2	0.0171201	0.0259571	1.01727	0.966807	1.07036	0.509542	0.849127	NA	0.949346
ENSG00000118523	CTGF	Wald ratio	1	0.0676208	0.039091	1.06996	0.991043	1.15516	0.0836604	NA	NA	0.602211
ENSG00000118596	SLC16A7	Inverse variance weighted	2	-0.0357447	0.0624685	0.964887	0.853694	1.09056	0.567184	0.882698	NA	0.963031
ENSG00000118640	VAMP8	Inverse variance weighted	2	-0.0452029	0.04331	0.955803	0.878016	1.04048	0.296621	0.12611	NA	0.861788
ENSG00000118705	RPN2	Wald ratio	1	-0.121452	0.0680232	0.885634	0.775089	1.01194	0.0741892	NA	NA	0.570591
ENSG00000118762	PKD2	Inverse variance weighted	4	-0.0134846	0.0201413	0.986606	0.948417	1.02633	0.503177	0.953902	0.786897	0.948327
ENSG00000118777	ABCG2	Inverse variance weighted	2	-0.0033161	0.041325	0.996689	0.919143	1.08078	0.936043	0.106872	NA	0.993908
ENSG00000118785	SPP1	Inverse variance weighted	2	0.00648282	0.0156931	1.0065	0.976017	1.03794	0.679532	0.631827	NA	0.981896
ENSG00000118939	UCHL3	Wald ratio	1	0.0877594	0.0916103	1.09173	0.912291	1.30645	0.33808	NA	NA	0.878391
ENSG00000118971	CCND2	Inverse variance weighted	3	0.111436	0.0611543	1.11788	0.991609	1.26024	0.0684229	0.313711	0.911762	0.564278
ENSG00000119004	CYP20A1	Wald ratio	1	0.193569	0.345311	1.21357	0.616781	2.38781	0.575095	NA	NA	0.966733
ENSG00000119013	NDUFB3	Wald ratio	1	0.0254716	0.107723	1.0258	0.830551	1.26695	0.813081	NA	NA	0.988627
ENSG00000119121	TRPM6	Inverse variance weighted	2	-0.0674434	0.0437867	0.934781	0.857902	1.01855	0.123494	0.0925036	NA	0.693229
ENSG00000119147	C2orf40	Inverse variance weighted	3	-0.00137271	0.0300649	0.998628	0.941482	1.05924	0.963583	0.714281	0.976853	0.995474
ENSG00000119321	FKBP15	Inverse variance weighted	3	0.0525715	0.042959	1.05398	0.968867	1.14657	0.221042	0.0611537	0.87366	0.789373
ENSG00000119408	NEK6	Inverse variance weighted	5	0.00704409	0.0266666	1.00707	0.955785	1.0611	0.791661	0.486748	0.552045	0.988627
ENSG00000119421	NDUFA8	Inverse variance weighted	2	0.0275412	0.0798775	1.02792	0.878957	1.20214	0.73025	0.0834286	NA	0.988144
ENSG00000119509	INVS	Wald ratio	1	0.0461694	0.0317017	1.04725	0.984161	1.11439	0.14529	NA	NA	0.710606
ENSG00000119535	CSF3R	Inverse variance weighted	3	-0.0957789	0.0919796	0.908665	0.758768	1.08817	0.297733	0.179722	0.494221	0.861788
ENSG00000119537	KDSR	Inverse variance weighted	3	0.00608435	0.0514073	1.0061	0.90967	1.11276	0.905786	0.0341958	0.524626	0.993908
ENSG00000119599	DCAF4	Inverse variance weighted	2	-0.0178856	0.0349009	0.982273	0.917327	1.05182	0.608322	0.0906467	NA	0.974542
ENSG00000119630	PGF	Wald ratio	1	0.0397573	0.0534322	1.04056	0.937096	1.15544	0.456834	NA	NA	0.932205
ENSG00000119638	NEK9	Wald ratio	1	0.105717	0.139833	1.11151	0.845054	1.46198	0.449632	NA	NA	0.929621
ENSG00000119681	LTBP2	Inverse variance weighted	2	-0.0824081	0.0490707	0.920896	0.836452	1.01387	0.0930788	0.382946	NA	0.629837
ENSG00000119699	TGFB3	Inverse variance weighted	2	-0.12559	0.0306932	0.881976	0.830482	0.936663	4.28e-05	0.621738	NA	0.0119127
ENSG00000119711	ALDH6A1	Wald ratio	1	-0.117682	0.110781	0.888978	0.715472	1.10456	0.288099	NA	NA	0.857042
ENSG00000119714	GPR68	Inverse variance weighted	2	0.0359397	0.0726792	1.03659	0.898965	1.19529	0.620955	0.0636837	NA	0.974966
ENSG00000119737	GPR75	Wald ratio	1	-0.107723	0.112348	0.897876	0.720417	1.11905	0.337644	NA	NA	0.878391
ENSG00000119771	KLHL29	Wald ratio	1	0.118801	0.0891788	1.12615	0.945549	1.34124	0.182806	NA	NA	0.746422
ENSG00000119772	DNMT3A	Wald ratio	1	0.101537	0.0725867	1.10687	0.960086	1.2761	0.161861	NA	NA	0.724975
ENSG00000119778	ATAD2B	Wald ratio	1	-0.0183504	0.171585	0.981817	0.701413	1.37432	0.914831	NA	NA	0.993908
ENSG00000119782	FKBP1B	Wald ratio	1	0.0368532	0.043052	1.03754	0.953583	1.12889	0.391989	NA	NA	0.913639
ENSG00000119912	IDE	Wald ratio	1	0.0388435	0.0579573	1.03961	0.927973	1.16467	0.502725	NA	NA	0.948327
ENSG00000119922	IFIT2	Inverse variance weighted	2	0.0290534	0.0857822	1.02948	0.870159	1.21797	0.734845	0.718746	NA	0.988144
ENSG00000119950	MXI1	Inverse variance weighted	2	-0.0344797	0.0302197	0.966108	0.910547	1.02506	0.253884	0.823225	NA	0.826467
ENSG00000120057	SFRP5	Wald ratio	1	-0.0249065	0.0533323	0.975401	0.878589	1.08288	0.640496	NA	NA	0.978253
ENSG00000120063	GNA13	Wald ratio	1	-0.0607821	0.0344438	0.941028	0.879597	1.00675	0.0776186	NA	NA	0.580287
ENSG00000120129	DUSP1	Wald ratio	1	-0.00900849	0.0979522	0.991032	0.817917	1.20079	0.926723	NA	NA	0.993908
ENSG00000120156	TEK	Inverse variance weighted	3	0.0143397	0.0161036	1.01444	0.982924	1.04697	0.373214	0.301416	0.924171	0.902633
ENSG00000120162	MOB3B	Wald ratio	1	0.0874567	0.140559	1.09139	0.828583	1.43757	0.533806	NA	NA	0.956315
ENSG00000120217	CD274	Inverse variance weighted	2	-0.0675133	0.0463043	0.934715	0.85362	1.02352	0.144831	0.504038	NA	0.710606
ENSG00000120437	ACAT2	Inverse variance weighted	2	0.0698145	0.0324949	1.07231	1.00614	1.14283	0.031676	0.849259	NA	0.426604
ENSG00000120539	MASTL	Inverse variance weighted	3	0.0113874	0.0323095	1.01145	0.949387	1.07758	0.724502	0.337106	0.321507	0.988144
ENSG00000120694	HSPH1	Wald ratio	1	-0.0128456	0.0416441	0.987237	0.909857	1.0712	0.757732	NA	NA	0.988144
ENSG00000120696	KBTBD7	Wald ratio	1	0.0236035	0.0408598	1.02388	0.945084	1.10926	0.563486	NA	NA	0.963031
ENSG00000120708	TGFBI	Inverse variance weighted	4	0.0279611	0.0184263	1.02836	0.991879	1.06617	0.129151	0.67419	0.862937	0.697803
ENSG00000120798	NR2C1	Wald ratio	1	0.0197591	0.0487091	1.01996	0.927084	1.12213	0.684996	NA	NA	0.981896
ENSG00000120868	APAF1	Inverse variance weighted	3	0.00135247	0.0299702	1.00135	0.944227	1.06194	0.964006	0.432934	0.641458	0.995578
ENSG00000120885	CLU	Wald ratio	1	0.00112159	0.116258	1.00112	0.797125	1.25733	0.992303	NA	NA	0.999054
ENSG00000120889	TNFRSF10B	Inverse variance weighted	4	-0.0442183	0.0299783	0.956745	0.902149	1.01465	0.14021	0.635097	0.547823	0.70989
ENSG00000120899	PTK2B	Inverse variance weighted	2	0.02573	0.0240596	1.02606	0.978801	1.07561	0.284877	0.304327	NA	0.856267
ENSG00000120903	CHRNA2	Inverse variance weighted	2	-0.00108308	0.0691388	0.998918	0.872323	1.14388	0.987501	0.569598	NA	0.997817
ENSG00000120910	PPP3CC	Inverse variance weighted	2	-0.102861	0.160655	0.902253	0.65853	1.23618	0.522005	0.0432329	NA	0.956315
ENSG00000120915	EPHX2	Inverse variance weighted	4	-0.00354437	0.0279388	0.996462	0.943363	1.05255	0.89905	0.0922464	0.485391	0.993908
ENSG00000120948	TARDBP	Wald ratio	1	0.0167513	0.181289	1.01689	0.712786	1.45075	0.926379	NA	NA	0.993908
ENSG00000120949	TNFRSF8	Wald ratio	1	-0.087168	0.107723	0.916523	0.742074	1.13198	0.41841	NA	NA	0.920838
ENSG00000121053	EPX	Wald ratio	1	-0.193348	0.213699	0.824195	0.542158	1.25295	0.365589	NA	NA	0.894554
ENSG00000121064	SCPEP1	Inverse variance weighted	2	0.00542877	0.0490855	1.00544	0.91322	1.10698	0.911935	0.82504	NA	0.993908
ENSG00000121101	TEX14	Wald ratio	1	-0.0300393	0.0698698	0.970407	0.846213	1.11283	0.667245	NA	NA	0.981896
ENSG00000121316	PLBD1	Wald ratio	1	0.0220692	0.0346377	1.02231	0.955213	1.09413	0.524031	NA	NA	0.956315
ENSG00000121410	A1BG	Wald ratio	1	0.259083	0.218842	1.29574	0.843795	1.98976	0.236458	NA	NA	0.803429
ENSG00000121417	ZNF211	Inverse variance weighted	2	0.0343731	0.0340997	1.03497	0.968059	1.10651	0.313446	0.232915	NA	0.876636
ENSG00000121594	CD80	Inverse variance weighted	2	-0.0856701	0.150304	0.917897	0.68368	1.23235	0.568692	0.300977	NA	0.963031
ENSG00000121671	CRY2	Inverse variance weighted	2	-0.0861467	0.0397658	0.91746	0.848668	0.991828	0.0302845	0.153885	NA	0.418369
ENSG00000121691	CAT	Wald ratio	1	0.00814519	0.0166221	1.00818	0.975862	1.04157	0.624118	NA	NA	0.974966
ENSG00000121742	GJB6	Wald ratio	1	-0.0362213	0.0799579	0.964427	0.824532	1.12806	0.650545	NA	NA	0.979432
ENSG00000121743	GJA3	Inverse variance weighted	2	-0.0569099	0.0651834	0.944679	0.831379	1.07342	0.382623	0.262288	NA	0.909478
ENSG00000121769	FABP3	Wald ratio	1	-0.0225697	0.0629535	0.977683	0.864193	1.10608	0.719958	NA	NA	0.988144
ENSG00000121797	CCRL2	Inverse variance weighted	2	-0.0356571	0.0555624	0.964971	0.865403	1.07599	0.521036	0.825917	NA	0.956315
ENSG00000121807	CCR2	Inverse variance weighted	2	0.0261127	0.0521111	1.02646	0.926793	1.13684	0.616303	0.122881	NA	0.9748
ENSG00000121858	TNFSF10	Inverse variance weighted	2	-0.0153442	0.0561461	0.984773	0.882152	1.09933	0.78463	0.16228	NA	0.988627
ENSG00000121879	PIK3CA	Wald ratio	1	0.000386896	0.0824411	1.00039	0.851124	1.17583	0.996256	NA	NA	0.999076
ENSG00000121940	CLCC1	Inverse variance weighted	2	-0.0536878	0.088026	0.947728	0.797544	1.12619	0.541923	0.8601	NA	0.959086
ENSG00000121966	CXCR4	Wald ratio	1	0.0881355	0.150511	1.09214	0.813129	1.46688	0.55816	NA	NA	0.960956
ENSG00000121989	ACVR2A	Wald ratio	1	-0.00283685	0.0348394	0.997167	0.931348	1.06764	0.935103	NA	NA	0.993908
ENSG00000122025	FLT3	Wald ratio	1	-0.137507	0.115099	0.871528	0.695516	1.09208	0.232212	NA	NA	0.799575
ENSG00000122176	FMOD	Wald ratio	1	0.248984	0.210163	1.28272	0.849646	1.93654	0.236128	NA	NA	0.803429
ENSG00000122218	COPA	Wald ratio	1	-0.119017	0.25887	0.887793	0.534512	1.47457	0.64569	NA	NA	0.979432
ENSG00000122223	CD244	Inverse variance weighted	3	-0.0426325	0.0289923	0.958263	0.905329	1.01429	0.141432	0.384615	0.547667	0.70989
ENSG00000122224	LY9	Wald ratio	1	-0.0363151	0.0369029	0.964336	0.897049	1.03667	0.32508	NA	NA	0.878391
ENSG00000122420	PTGFR	Inverse variance weighted	2	0.162574	0.0485711	1.17654	1.0697	1.29405	0.000816518	0.413452	NA	0.0757547
ENSG00000122512	PMS2	Inverse variance weighted	2	0.085785	0.0823951	1.08957	0.927085	1.28054	0.29781	0.106186	NA	0.861788
ENSG00000122550	KLHL7	Inverse variance weighted	2	-0.0664164	0.0361473	0.935741	0.871739	1.00444	0.0661534	0.661439	NA	0.557877
ENSG00000122642	FKBP9	Wald ratio	1	-0.00443536	0.0304075	0.995574	0.937973	1.05671	0.884029	NA	NA	0.992832
ENSG00000122679	RAMP3	Inverse variance weighted	3	0.0154001	0.0298412	1.01552	0.957827	1.07669	0.605807	0.270197	0.940614	0.973288
ENSG00000122729	ACO1	Inverse variance weighted	3	-0.00166101	0.039138	0.99834	0.924621	1.07794	0.966148	0.485573	0.931491	0.99566
ENSG00000122779	TRIM24	Inverse variance weighted	2	0.0163541	0.0484641	1.01649	0.924377	1.11778	0.73578	0.75039	NA	0.988144
ENSG00000122861	PLAU	Wald ratio	1	-0.0143059	0.12172	0.985796	0.776563	1.2514	0.906439	NA	NA	0.993908
ENSG00000122862	SRGN	Inverse variance weighted	2	0.00633838	0.0286468	1.00636	0.951411	1.06448	0.82489	0.853769	NA	0.989023
ENSG00000122873	CISD1	Inverse variance weighted	2	0.0269376	0.0146959	1.0273	0.998135	1.05732	0.0668017	0.202947	NA	0.559058
ENSG00000122884	P4HA1	Wald ratio	1	-0.105106	0.0843218	0.900229	0.763092	1.06201	0.212584	NA	NA	0.777481
ENSG00000122966	CIT	Wald ratio	1	-0.197414	0.178892	0.820851	0.578081	1.16557	0.269792	NA	NA	0.847702
ENSG00000122986	HVCN1	Wald ratio	1	0.168067	0.0429301	1.18302	1.08755	1.28687	9.04e-05	NA	NA	0.0177609
ENSG00000123104	ITPR2	Inverse variance weighted	2	0.0146055	0.0232799	1.01471	0.969453	1.06209	0.530406	0.491905	NA	0.956315
ENSG00000123143	PKN1	Inverse variance weighted	3	-0.0986991	0.0602723	0.906015	0.805065	1.01962	0.101515	0.838083	0.328163	0.645827
ENSG00000123146	CD97	Inverse variance weighted	2	-0.0392673	0.083273	0.961494	0.816701	1.13196	0.637249	0.205346	NA	0.977569
ENSG00000123179	EBPL	Inverse variance weighted	4	0.0101545	0.0172576	1.01021	0.976608	1.04496	0.556257	0.547094	0.224848	0.960956
ENSG00000123191	ATP7B	Inverse variance weighted	2	-0.0524088	0.0313469	0.948941	0.892393	1.00907	0.0945445	0.897719	NA	0.632218
ENSG00000123201	GUCY1B2	Inverse variance weighted	3	-0.000602592	0.0251854	0.999398	0.951262	1.04997	0.980911	0.214595	0.714216	0.997109
ENSG00000123268	ATF1	Inverse variance weighted	2	0.0282078	0.0265551	1.02861	0.976442	1.08356	0.288128	0.552329	NA	0.857042
ENSG00000123342	MMP19	Wald ratio	1	0.0376687	0.16478	1.03839	0.751789	1.43424	0.819179	NA	NA	0.989023
ENSG00000123358	NR4A1	Wald ratio	1	-0.0712393	0.18373	0.931239	0.649632	1.33492	0.698208	NA	NA	0.985105
ENSG00000123360	PDE1B	Inverse variance weighted	3	0.0161291	0.0234545	1.01626	0.970599	1.06407	0.491657	0.426143	0.50025	0.941959
ENSG00000123374	CDK2	Wald ratio	1	0.330939	0.143189	1.39228	1.05158	1.84336	0.0208211	NA	NA	0.352177
ENSG00000123384	LRP1	Wald ratio	1	0.217791	0.147472	1.24333	0.931225	1.66003	0.139722	NA	NA	0.70989
ENSG00000123405	NFE2	Wald ratio	1	-0.0349049	0.016711	0.965697	0.93458	0.997851	0.0367308	NA	NA	0.434922
ENSG00000123454	DBH	Inverse variance weighted	3	0.0242357	0.0551916	1.02453	0.919487	1.14158	0.660575	0.381045	0.35358	0.981896
ENSG00000123500	COL10A1	Wald ratio	1	-0.0146308	0.0660676	0.985476	0.865781	1.12172	0.82474	NA	NA	0.989023
ENSG00000123505	AMD1	Wald ratio	1	-0.0414927	0.0769034	0.959356	0.825123	1.11543	0.589512	NA	NA	0.969435
ENSG00000123545	NDUFAF4	Wald ratio	1	0.0843255	0.161575	1.08798	0.792659	1.49334	0.601742	NA	NA	0.971517
ENSG00000123610	TNFAIP6	Inverse variance weighted	2	0.0480095	0.030737	1.04918	0.98784	1.11433	0.118301	0.556476	NA	0.683607
ENSG00000123612	ACVR1C	Wald ratio	1	-0.0784075	0.0861691	0.924588	0.780907	1.0947	0.362861	NA	NA	0.892082
ENSG00000123636	BAZ2B	Inverse variance weighted	10	0.0173855	0.0226885	1.01754	0.97328	1.06381	0.443514	0.83255	0.280068	0.923042
ENSG00000123643	SLC36A1	Inverse variance weighted	3	-0.0387537	0.020025	0.961988	0.924962	1.0005	0.0529572	0.585323	0.42147	0.515676
ENSG00000123700	KCNJ2	Inverse variance weighted	2	0.0217253	0.0725536	1.02196	0.886495	1.17813	0.764606	0.0979269	NA	0.988144
ENSG00000123739	PLA2G12A	Wald ratio	1	0.0323252	0.0496145	1.03285	0.937143	1.13834	0.514707	NA	NA	0.952421
ENSG00000123815	ADCK4	Inverse variance weighted	2	-0.0242902	0.0727512	0.976002	0.846299	1.12558	0.738469	0.465061	NA	0.988144
ENSG00000123838	C4BPA	Inverse variance weighted	4	-0.0104549	0.0118248	0.9896	0.966928	1.0128	0.376617	0.0348928	0.661338	0.906742
ENSG00000123843	C4BPB	Wald ratio	1	-0.00448684	0.0308088	0.995523	0.937187	1.05749	0.88421	NA	NA	0.992832
ENSG00000123901	GPR83	Wald ratio	1	0.0182355	0.0311415	1.0184	0.958101	1.0825	0.558164	NA	NA	0.960956
ENSG00000123992	DNPEP	Inverse variance weighted	2	-0.0151578	0.0329317	0.984957	0.92339	1.05063	0.645316	0.887578	NA	0.979432
ENSG00000124067	SLC12A4	Wald ratio	1	0.15526	0.068162	1.16796	1.0219	1.3349	0.0227376	NA	NA	0.368659
ENSG00000124102	PI3	Inverse variance weighted	3	0.0196247	0.0314463	1.01982	0.95886	1.08465	0.532581	0.0902476	0.751558	0.956315
ENSG00000124107	SLPI	Wald ratio	1	0.121173	0.053527	1.12882	1.01639	1.25368	0.0235875	NA	NA	0.375154
ENSG00000124134	KCNS1	Wald ratio	1	-0.134612	0.0939747	0.874055	0.727019	1.05083	0.152022	NA	NA	0.714136
ENSG00000124145	SDC4	Wald ratio	1	0.0110948	0.0853429	1.01116	0.855408	1.19526	0.896564	NA	NA	0.993908
ENSG00000124151	NCOA3	Inverse variance weighted	3	-0.000338648	0.0420214	0.999661	0.920627	1.08548	0.99357	0.0747878	0.917275	0.999076
ENSG00000124155	PIGT	Wald ratio	1	-0.017489	0.0491862	0.982663	0.892353	1.08211	0.722165	NA	NA	0.988144
ENSG00000124181	PLCG1	Inverse variance weighted	2	-0.044311	0.108092	0.956656	0.774009	1.1824	0.681853	0.263922	NA	0.981896
ENSG00000124205	EDN3	Wald ratio	1	-0.00581484	0.0334666	0.994202	0.931081	1.0616	0.862062	NA	NA	0.992832
ENSG00000124233	SEMG1	Inverse variance weighted	2	0.0434266	0.0442356	1.04438	0.957648	1.13897	0.326242	0.149753	NA	0.878391
ENSG00000124275	MTRR	Inverse variance weighted	3	-0.000357706	0.018297	0.999642	0.964428	1.03614	0.984402	0.211863	0.872314	0.997817
ENSG00000124299	PEPD	Inverse variance weighted	2	0.0240775	0.050334	1.02437	0.928136	1.13058	0.632398	0.47111	NA	0.975181
ENSG00000124302	CHST8	Wald ratio	1	0.0926679	0.0545349	1.0971	0.98588	1.22086	0.0892737	NA	NA	0.618619
ENSG00000124490	CRISP2	Wald ratio	1	-0.0457519	0.0640915	0.955279	0.842509	1.08314	0.475318	NA	NA	0.93268
ENSG00000124491	F13A1	Inverse variance weighted	2	-0.0113892	0.0233639	0.988675	0.944422	1.035	0.625924	0.353976	NA	0.974966
ENSG00000124523	SIRT5	Wald ratio	1	0.0137328	0.027376	1.01383	0.960862	1.06971	0.615923	NA	NA	0.9748
ENSG00000124570	SERPINB6	Inverse variance weighted	3	-0.00251139	0.0134949	0.997492	0.971454	1.02423	0.852367	0.755863	0.381681	0.992751
ENSG00000124574	ABCC10	Wald ratio	1	-0.161373	0.091325	0.850974	0.711507	1.01778	0.0772245	NA	NA	0.580287
ENSG00000124588	NQO2	Inverse variance weighted	4	0.0260414	0.0170591	1.02638	0.992633	1.06128	0.126876	0.822002	0.286147	0.697803
ENSG00000124615	MOCS1	Wald ratio	1	-0.0874726	0.0578029	0.916244	0.818104	1.02616	0.130206	NA	NA	0.697803
ENSG00000124713	GNMT	Inverse variance weighted	2	-0.0298368	0.0197979	0.970604	0.933662	1.00901	0.131793	0.421374	NA	0.6989
ENSG00000124731	TREM1	Inverse variance weighted	2	-0.0054473	0.0176857	0.994568	0.960683	1.02965	0.758078	0.60665	NA	0.988144
ENSG00000124762	CDKN1A	Inverse variance weighted	2	-0.0333238	0.039253	0.967225	0.895601	1.04458	0.39591	0.890156	NA	0.913872
ENSG00000124767	GLO1	Wald ratio	1	0.0385566	0.0301538	1.03931	0.979665	1.10259	0.201016	NA	NA	0.764421
ENSG00000124780	KCNK17	Inverse variance weighted	3	-0.0457535	0.0740188	0.955277	0.826273	1.10442	0.536488	0.00848392	0.451843	0.957707
ENSG00000124783	SSR1	Inverse variance weighted	4	0.0425263	0.0320889	1.04344	0.979838	1.11118	0.185083	0.150731	0.778664	0.750114
ENSG00000124784	RIOK1	Wald ratio	1	0.0483284	0.0328757	1.04952	0.984021	1.11937	0.141553	NA	NA	0.70989
ENSG00000124813	RUNX2	Inverse variance weighted	6	0.00456146	0.0365155	1.00457	0.935187	1.0791	0.900588	0.467521	0.635984	0.993908
ENSG00000124875	CXCL6	Wald ratio	1	-0.112294	0.0978102	0.893782	0.73786	1.08265	0.250937	NA	NA	0.822502
ENSG00000124882	EREG	Inverse variance weighted	2	-0.136138	0.0519173	0.872723	0.788285	0.966205	0.00873647	0.6719	NA	0.243165
ENSG00000125148	MT2A	Inverse variance weighted	3	-0.0101899	0.0203643	0.989862	0.951131	1.03017	0.616805	0.39709	0.926762	0.9748
ENSG00000125257	ABCC4	Inverse variance weighted	3	0.0406238	0.0293839	1.04146	0.983175	1.1032	0.166812	0.136846	0.713333	0.725338
ENSG00000125347	IRF1	Wald ratio	1	-0.141197	0.0975986	0.868318	0.717135	1.05137	0.147976	NA	NA	0.714136
ENSG00000125384	PTGER2	Inverse variance weighted	3	0.00410043	0.0473765	1.00411	0.915067	1.10181	0.931029	0.607498	0.264513	0.993908
ENSG00000125388	GRK4	Wald ratio	1	0.027174	0.0238937	1.02755	0.980534	1.07681	0.255417	NA	NA	0.828244
ENSG00000125458	NT5C	Wald ratio	1	0.00214537	0.0303081	1.00215	0.94435	1.06348	0.943569	NA	NA	0.993908
ENSG00000125510	OPRL1	Inverse variance weighted	3	-0.00917913	0.0429139	0.990863	0.910929	1.07781	0.830628	0.0491546	0.553021	0.989023
ENSG00000125538	IL1B	Wald ratio	1	0.141606	0.226373	1.15212	0.739275	1.79553	0.531615	NA	NA	0.956315
ENSG00000125618	PAX8	Inverse variance weighted	3	-0.00740407	0.0273258	0.992623	0.940858	1.04724	0.786425	0.21363	0.411797	0.988627
ENSG00000125629	INSIG2	Inverse variance weighted	3	0.0396302	0.0418152	1.04043	0.958556	1.12929	0.343259	0.927937	0.873935	0.878391
ENSG00000125650	PSPN	Wald ratio	1	-0.0665549	0.145799	0.935612	0.703054	1.24509	0.648043	NA	NA	0.979432
ENSG00000125703	ATG4C	Wald ratio	1	0.0207277	0.0354324	1.02094	0.952448	1.09437	0.558553	NA	NA	0.960956
ENSG00000125726	CD70	Inverse variance weighted	2	-0.0393181	0.0776349	0.961445	0.825734	1.11946	0.612542	0.987905	NA	0.9748
ENSG00000125730	C3	Inverse variance weighted	2	-0.019452	0.0910899	0.980736	0.82038	1.17244	0.8309	0.518171	NA	0.989023
ENSG00000125735	TNFSF14	Inverse variance weighted	2	-0.0172555	0.0327854	0.982893	0.921719	1.04813	0.598668	0.793365	NA	0.970185
ENSG00000125753	VASP	Inverse variance weighted	3	-0.0339894	0.0282232	0.966582	0.914565	1.02156	0.228471	0.114675	0.928639	0.794404
ENSG00000125780	TGM3	Inverse variance weighted	3	-0.0360442	0.0261353	0.964598	0.91643	1.0153	0.167852	0.970102	0.733772	0.725338
ENSG00000125810	CD93	Inverse variance weighted	3	0.0033621	0.0213586	1.00337	0.962231	1.04626	0.87492	0.948903	0.974993	0.992832
ENSG00000125818	PSMF1	Inverse variance weighted	3	-0.0234773	0.0410661	0.976796	0.901255	1.05867	0.567529	0.794394	0.710367	0.963031
ENSG00000125834	STK35	Wald ratio	1	-0.076008	0.0710345	0.926809	0.806351	1.06526	0.284612	NA	NA	0.856267
ENSG00000125877	ITPA	Inverse variance weighted	3	-0.000515001	0.0389473	0.999485	0.926027	1.07877	0.98945	0.172638	0.434687	0.997817
ENSG00000125885	MCM8	Inverse variance weighted	3	-0.0189234	0.0260798	0.981255	0.932357	1.03272	0.468087	0.34537	0.574387	0.932205
ENSG00000125910	S1PR4	Inverse variance weighted	2	-0.0358762	0.0725784	0.96476	0.836834	1.11224	0.621088	0.920527	NA	0.974966
ENSG00000125966	MMP24	Wald ratio	1	0.123058	0.0460522	1.13095	1.03334	1.23778	0.00753688	NA	NA	0.230549
ENSG00000126214	KLC1	Wald ratio	1	-0.0253938	0.0303276	0.974926	0.918663	1.03463	0.402414	NA	NA	0.916437
ENSG00000126215	XRCC3	Wald ratio	1	-0.00683034	0.0323993	0.993193	0.932083	1.05831	0.833029	NA	NA	0.989023
ENSG00000126218	F10	Wald ratio	1	0.0106445	0.142334	1.0107	0.764656	1.33592	0.940386	NA	NA	0.993908
ENSG00000126231	PROZ	Wald ratio	1	0.00344415	0.0497855	1.00345	0.910159	1.1063	0.944847	NA	NA	0.993908
ENSG00000126247	CAPNS1	Inverse variance weighted	2	0.0611327	0.0394125	1.06304	0.984013	1.14841	0.120878	0.869707	NA	0.690423
ENSG00000126261	UBA2	Wald ratio	1	-0.150513	0.0755977	0.860266	0.741793	0.997661	0.0464835	NA	NA	0.478957
ENSG00000126262	FFAR2	Inverse variance weighted	2	0.0177656	0.0715248	1.01792	0.884774	1.17111	0.803838	0.823213	NA	0.988627
ENSG00000126351	THRA	Inverse variance weighted	2	0.131282	0.030474	1.14029	1.07418	1.21047	1.65e-05	0.409208	NA	0.00688875
ENSG00000126353	CCR7	Inverse variance weighted	2	-0.0320589	0.0873164	0.96845	0.816116	1.14922	0.713501	0.571704	NA	0.988144
ENSG00000126368	NR1D1	Wald ratio	1	0.177007	0.0377575	1.19364	1.10849	1.28532	2.76e-06	NA	NA	0.00184368
ENSG00000126432	PRDX5	Inverse variance weighted	2	0.0194916	0.0152714	1.01968	0.989614	1.05067	0.201835	0.853946	NA	0.764421
ENSG00000126456	IRF3	Inverse variance weighted	2	-0.0345866	0.0510497	0.966005	0.874027	1.06766	0.498084	0.0826099	NA	0.945228
ENSG00000126500	FLRT1	Wald ratio	1	-0.0969266	0.135119	0.907623	0.69645	1.18283	0.473163	NA	NA	0.932205
ENSG00000126522	ASL	Wald ratio	1	0.0562911	0.0418687	1.05791	0.974558	1.14838	0.178797	NA	NA	0.740003
ENSG00000126561	STAT5A	Wald ratio	1	0.0101361	0.0596023	1.01019	0.898809	1.13537	0.86496	NA	NA	0.992832
ENSG00000126602	TRAP1	Inverse variance weighted	2	0.00489026	0.0165665	1.0049	0.972797	1.03807	0.76785	0.620287	NA	0.988144
ENSG00000126861	OMG	Wald ratio	1	0.280605	0.121104	1.32393	1.04419	1.67861	0.0205007	NA	NA	0.352177
ENSG00000126934	MAP2K2	Wald ratio	1	-0.0353771	0.0343104	0.965241	0.902465	1.03238	0.302499	NA	NA	0.865023
ENSG00000127022	CANX	Wald ratio	1	0.0225502	0.031258	1.02281	0.962024	1.08743	0.470651	NA	NA	0.932205
ENSG00000127329	PTPRB	Wald ratio	1	0.0183767	0.043766	1.01855	0.934817	1.10978	0.67457	NA	NA	0.981896
ENSG00000127337	YEATS4	Inverse variance weighted	4	-0.026549	0.0137581	0.9738	0.947892	1.00042	0.0536443	0.191521	0.853253	0.517944
ENSG00000127412	TRPV5	Inverse variance weighted	2	-0.00842121	0.0158836	0.991614	0.961219	1.02297	0.595985	0.554237	NA	0.969435
ENSG00000127418	FGFRL1	Inverse variance weighted	2	0.134942	0.0426737	1.14447	1.05264	1.24431	0.00156593	0.95999	NA	0.110085
ENSG00000127445	PIN1	Wald ratio	1	-0.326841	0.0999921	0.721198	0.592843	0.877344	0.00108055	NA	NA	0.0859294
ENSG00000127507	EMR2	Inverse variance weighted	3	0.0295944	0.0301548	1.03004	0.970922	1.09275	0.326388	0.014086	0.84808	0.878391
ENSG00000127533	F2RL3	Wald ratio	1	0.0611757	0.0673765	1.06309	0.931572	1.21317	0.363895	NA	NA	0.892993
ENSG00000127554	GFER	Wald ratio	1	-0.0033463	0.121162	0.996659	0.78598	1.26381	0.977967	NA	NA	0.996722
ENSG00000127578	WFIKKN1	Inverse variance weighted	2	-0.0408946	0.0279186	0.95993	0.908814	1.01392	0.14298	0.327232	NA	0.710606
ENSG00000127616	SMARCA4	Wald ratio	1	0.0400106	0.049592	1.04082	0.944415	1.14707	0.419784	NA	NA	0.920838
ENSG00000127666	TICAM1	Inverse variance weighted	2	0.0294821	0.0382294	1.02992	0.95557	1.11006	0.440595	0.880463	NA	0.920892
ENSG00000127743	IL17B	Wald ratio	1	-0.399233	0.222351	0.670835	0.433857	1.03725	0.0725732	NA	NA	0.57034
ENSG00000127824	TUBA4A	Wald ratio	1	-0.123718	0.131304	0.883629	0.683128	1.14298	0.346077	NA	NA	0.878391
ENSG00000127863	TNFRSF19	Wald ratio	1	0.217308	0.169443	1.24273	0.891544	1.73224	0.199673	NA	NA	0.764421
ENSG00000127947	PTPN12	Inverse variance weighted	2	-0.0139317	0.0268999	0.986165	0.935517	1.03955	0.604521	0.257568	NA	0.972591
ENSG00000127948	POR	Inverse variance weighted	3	-0.0172808	0.030878	0.982868	0.925148	1.04419	0.57572	0.107828	0.788494	0.966733
ENSG00000127951	FGL2	Inverse variance weighted	2	-0.0558977	0.121238	0.945636	0.745631	1.19929	0.644759	0.0116219	NA	0.979432
ENSG00000128039	SRD5A3	Inverse variance weighted	4	0.0559909	0.0289022	1.05759	0.999343	1.11923	0.0527143	0.388397	0.663856	0.515676
ENSG00000128040	SPINK2	Inverse variance weighted	5	-0.00174826	0.0305698	0.998253	0.940198	1.05989	0.954395	0.739117	0.477139	0.995442
ENSG00000128165	ADM2	Wald ratio	1	-0.0338466	0.0837644	0.96672	0.820349	1.13921	0.686162	NA	NA	0.981896
ENSG00000128271	ADORA2A	Wald ratio	1	-0.117382	0.0549018	0.889245	0.798525	0.990273	0.0325139	NA	NA	0.429236
ENSG00000128272	ATF4	Wald ratio	1	-0.031702	0.0611153	0.968795	0.859428	1.09208	0.603953	NA	NA	0.972529
ENSG00000128285	MCHR1	Wald ratio	1	0.080059	0.0289015	1.08335	1.02369	1.14649	0.00560458	NA	NA	0.212311
ENSG00000128309	MPST	Inverse variance weighted	2	-0.13193	0.0989852	0.876402	0.721848	1.06405	0.182589	0.882893	NA	0.746422
ENSG00000128322	IGLL1	Wald ratio	1	-0.160441	0.111703	0.851768	0.684286	1.06024	0.150913	NA	NA	0.714136
ENSG00000128340	RAC2	Inverse variance weighted	3	-0.00331695	0.0376478	0.996689	0.925791	1.07302	0.929793	0.101813	0.752709	0.993908
ENSG00000128383	APOBEC3A	Inverse variance weighted	4	0.00220562	0.0205062	1.00221	0.962726	1.04331	0.914346	0.998791	0.716459	0.993908
ENSG00000128394	APOBEC3F	Inverse variance weighted	2	0.0216039	0.045918	1.02184	0.933891	1.11807	0.638006	0.993047	NA	0.977569
ENSG00000128482	RNF112	Wald ratio	1	0.0592753	0.0311485	1.06107	0.998226	1.12786	0.0570416	NA	NA	0.536673
ENSG00000128594	LRRC4	Wald ratio	1	0.033944	0.0593092	1.03453	0.920994	1.16206	0.567104	NA	NA	0.963031
ENSG00000128595	CALU	Inverse variance weighted	2	-0.0436179	0.0534539	0.95732	0.862097	1.06306	0.414505	0.167094	NA	0.920838
ENSG00000128602	SMO	Inverse variance weighted	2	-0.0243104	0.0964887	0.975983	0.80781	1.17917	0.801079	0.9808	NA	0.988627
ENSG00000128606	LRRC17	Inverse variance weighted	2	0.0582565	0.038659	1.05999	0.982637	1.14343	0.131829	0.954063	NA	0.6989
ENSG00000128609	NDUFA5	Wald ratio	1	-0.169179	0.100087	0.844358	0.693954	1.02736	0.0909672	NA	NA	0.627189
ENSG00000128617	OPN1SW	Wald ratio	1	0.185739	0.152999	1.20411	0.892135	1.62518	0.224751	NA	NA	0.791883
ENSG00000128683	GAD1	Inverse variance weighted	2	0.0274601	0.0332149	1.02784	0.963059	1.09698	0.408385	0.995912	NA	0.920838
ENSG00000128731	HERC2	Inverse variance weighted	3	-0.0416577	0.0167016	0.959198	0.928307	0.991117	0.0126228	0.375886	0.67918	0.285547
ENSG00000128791	TWSG1	Wald ratio	1	0.0411822	0.0522656	1.04204	0.94058	1.15445	0.430731	NA	NA	0.920838
ENSG00000128829	EIF2AK4	Inverse variance weighted	2	0.0331714	0.0363065	1.03373	0.962723	1.10997	0.360901	0.425438	NA	0.891576
ENSG00000128881	TTBK2	Wald ratio	1	0.0220586	0.0792613	1.0223	0.875208	1.19412	0.780781	NA	NA	0.988627
ENSG00000128918	ALDH1A2	Wald ratio	1	-0.264086	0.188105	0.767908	0.531118	1.11027	0.16034	NA	NA	0.724975
ENSG00000128951	DUT	Inverse variance weighted	2	0.00128945	0.0315851	1.00129	0.941183	1.06524	0.967436	0.360323	NA	0.996294
ENSG00000129038	LOXL1	Wald ratio	1	0.294682	0.216638	1.3427	0.878158	2.05298	0.173751	NA	NA	0.734592
ENSG00000129071	MBD4	Wald ratio	1	0.12555	0.113689	1.13377	0.907301	1.41677	0.269453	NA	NA	0.847431
ENSG00000129084	PSMA1	Wald ratio	1	0.0820896	0.149171	1.08555	0.810353	1.45421	0.582109	NA	NA	0.969302
ENSG00000129167	TPH1	Wald ratio	1	-0.0506543	0.0552671	0.950607	0.853015	1.05936	0.359386	NA	NA	0.890468
ENSG00000129187	DCTD	Inverse variance weighted	3	-0.00558291	0.0220299	0.994433	0.952408	1.03831	0.799941	0.715004	0.563559	0.988627
ENSG00000129219	PLD2	Inverse variance weighted	3	-0.0424454	0.0274583	0.958443	0.908225	1.01144	0.122149	0.463186	0.676205	0.690423
ENSG00000129226	CD68	Wald ratio	1	-0.0728533	0.0448871	0.929737	0.851435	1.01524	0.104582	NA	NA	0.652905
ENSG00000129244	ATP1B2	Wald ratio	1	0.0792506	0.0375151	1.08248	1.00574	1.16507	0.0346438	NA	NA	0.434922
ENSG00000129245	FXR2	Wald ratio	1	-0.458364	0.156761	0.632317	0.465048	0.859751	0.00345595	NA	NA	0.166828
ENSG00000129315	CCNT1	Wald ratio	1	0.0619553	0.0646942	1.06391	0.937212	1.20775	0.338233	NA	NA	0.878391
ENSG00000129351	ILF3	Wald ratio	1	0.0554623	0.168703	1.05703	0.759424	1.47126	0.742339	NA	NA	0.988144
ENSG00000129355	CDKN2D	Inverse variance weighted	2	-0.0545681	0.0455458	0.946894	0.866028	1.03531	0.230881	0.395356	NA	0.798283
ENSG00000129437	KLK14	Wald ratio	1	0.0125253	0.146652	1.0126	0.759639	1.34981	0.931937	NA	NA	0.993908
ENSG00000129450	SIGLEC9	Inverse variance weighted	2	-0.0191569	0.0395635	0.981025	0.907827	1.06013	0.628239	0.597861	NA	0.974966
ENSG00000129465	RIPK3	Inverse variance weighted	3	-0.0692555	0.0693039	0.933088	0.814573	1.06885	0.317649	0.122276	0.981528	0.878391
ENSG00000129473	BCL2L2	Wald ratio	1	-0.199018	0.165785	0.819535	0.592173	1.13419	0.229962	NA	NA	0.796975
ENSG00000129484	PARP2	Inverse variance weighted	2	-0.00467988	0.0478985	0.995331	0.906141	1.0933	0.922167	0.113993	NA	0.993908
ENSG00000129521	EGLN3	Inverse variance weighted	2	0.0172104	0.0428289	1.01736	0.935444	1.10645	0.687802	0.852058	NA	0.98236
ENSG00000129538	RNASE1	Inverse variance weighted	3	0.00024792	0.0480796	1.00025	0.910294	1.09909	0.995886	0.1321	0.662489	0.999076
ENSG00000129566	TEP1	Inverse variance weighted	3	0.0505812	0.037445	1.05188	0.977447	1.13199	0.176755	0.808109	0.811961	0.736661
ENSG00000129625	REEP5	Inverse variance weighted	2	0.0213108	0.0659364	1.02154	0.897695	1.16247	0.746542	0.012596	NA	0.988144
ENSG00000129667	RHBDF2	Inverse variance weighted	2	0.0187087	0.0845389	1.01888	0.863305	1.2025	0.824856	0.216247	NA	0.989023
ENSG00000129673	AANAT	Wald ratio	1	0.0265666	0.0390523	1.02692	0.951252	1.10861	0.496325	NA	NA	0.944573
ENSG00000129749	CHRNA10	Wald ratio	1	-0.00980283	0.0909452	0.990245	0.828569	1.18347	0.914164	NA	NA	0.993908
ENSG00000129757	CDKN1C	Wald ratio	1	-0.0308484	0.0772721	0.969623	0.83335	1.12818	0.689733	NA	NA	0.98236
ENSG00000130037	KCNA5	Wald ratio	1	-0.233247	0.179679	0.791958	0.556874	1.12628	0.194242	NA	NA	0.761023
ENSG00000130164	LDLR	Inverse variance weighted	2	0.018672	0.131214	1.01885	0.787804	1.31765	0.886841	0.194776	NA	0.993426
ENSG00000130175	PRKCSH	Wald ratio	1	0.00898029	0.0584325	1.00902	0.899832	1.13146	0.877857	NA	NA	0.992832
ENSG00000130202	PVRL2	Inverse variance weighted	3	0.0177886	0.00957886	1.01795	0.999014	1.03724	0.0633018	0.311807	0.544126	0.54946
ENSG00000130222	GADD45G	Inverse variance weighted	2	0.139955	0.0547081	1.15022	1.03327	1.28041	0.0105213	0.586879	NA	0.266221
ENSG00000130303	BST2	Inverse variance weighted	2	-0.0692616	0.0956532	0.933083	0.773568	1.12549	0.46901	0.726522	NA	0.932205
ENSG00000130304	SLC27A1	Inverse variance weighted	3	-0.0117831	0.059884	0.988286	0.878837	1.11137	0.844011	0.5979	0.31843	0.991732
ENSG00000130402	ACTN4	Inverse variance weighted	3	0.170029	0.0487062	1.18534	1.07742	1.30407	0.000481384	0.670389	0.907954	0.0571438
ENSG00000130413	STK33	Inverse variance weighted	2	-0.0113473	0.047991	0.988717	0.899956	1.08623	0.813086	0.206032	NA	0.988627
ENSG00000130414	NDUFA10	Inverse variance weighted	4	0.019406	0.0322501	1.0196	0.957141	1.08612	0.547351	0.485961	0.186321	0.960164
ENSG00000130433	CACNG6	Inverse variance weighted	2	0.0581688	0.100813	1.05989	0.869858	1.29145	0.563942	0.146426	NA	0.963031
ENSG00000130508	PXDN	Inverse variance weighted	3	0.0057946	0.0171634	1.00581	0.972538	1.04022	0.735655	0.230169	0.648657	0.988144
ENSG00000130513	GDF15	Inverse variance weighted	2	-0.0225901	0.0751372	0.977663	0.843784	1.13278	0.763681	0.0651495	NA	0.988144
ENSG00000130522	JUND	Inverse variance weighted	2	0.131143	0.0799747	1.14013	0.974717	1.33361	0.101047	0.38109	NA	0.644305
ENSG00000130529	TRPM4	Inverse variance weighted	2	-0.0433465	0.0279594	0.95758	0.906516	1.01152	0.12106	0.494364	NA	0.690423
ENSG00000130561	SAG	Wald ratio	1	-0.124289	0.0655012	0.883125	0.776723	1.0041	0.0577611	NA	NA	0.537002
ENSG00000130595	TNNT3	Inverse variance weighted	3	-0.0152807	0.0329385	0.984835	0.923264	1.05051	0.642708	0.124796	0.636303	0.978888
ENSG00000130598	TNNI2	Inverse variance weighted	2	0.0553632	0.0287345	1.05692	0.999044	1.11816	0.0540153	0.47083	NA	0.519917
ENSG00000130600	H19	Wald ratio	1	-0.214304	0.180125	0.807103	0.567026	1.14883	0.234145	NA	NA	0.801029
ENSG00000130635	COL5A1	Wald ratio	1	-0.116299	0.0810349	0.890209	0.759475	1.04345	0.151237	NA	NA	0.714136
ENSG00000130643	CALY	Inverse variance weighted	2	0.155249	0.0976017	1.16795	0.964592	1.41418	0.111691	0.411762	NA	0.672244
ENSG00000130649	CYP2E1	Inverse variance weighted	2	0.0164152	0.0657909	1.01655	0.893566	1.15646	0.80297	0.637973	NA	0.988627
ENSG00000130669	PAK4	Inverse variance weighted	2	-0.0185975	0.0432696	0.981574	0.901761	1.06845	0.667338	0.23629	NA	0.981896
ENSG00000130702	LAMA5	Inverse variance weighted	2	0.0270829	0.0358343	1.02745	0.957766	1.10221	0.449781	0.298736	NA	0.929621
ENSG00000130706	ADRM1	Wald ratio	1	-0.0318123	0.093438	0.968688	0.806581	1.16338	0.733507	NA	NA	0.988144
ENSG00000130758	MAP3K10	Wald ratio	1	-0.0825928	0.0478812	0.920726	0.838249	1.01132	0.0845361	NA	NA	0.603946
ENSG00000130768	SMPDL3B	Wald ratio	1	0.00119776	0.0502611	1.0012	0.907271	1.10485	0.980988	NA	NA	0.997109
ENSG00000130812	ANGPTL6	Inverse variance weighted	2	0.0361385	0.0392384	1.0368	0.960051	1.11968	0.357051	0.636878	NA	0.886654
ENSG00000130816	DNMT1	Wald ratio	1	-0.130068	0.161911	0.878036	0.639279	1.20596	0.421783	NA	NA	0.920838
ENSG00000130948	HSD17B3	Inverse variance weighted	2	-0.0545971	0.0698559	0.946867	0.825708	1.0858	0.434468	0.271812	NA	0.920838
ENSG00000130956	HABP4	Inverse variance weighted	2	-0.0345208	0.0410659	0.966068	0.891357	1.04704	0.400562	0.797649	NA	0.916271
ENSG00000131013	PPIL4	Wald ratio	1	0.125689	0.091036	1.13393	0.948625	1.35543	0.167387	NA	NA	0.725338
ENSG00000131015	ULBP2	Wald ratio	1	0.317211	0.107128	1.37329	1.1132	1.69415	0.00306595	NA	NA	0.157492
ENSG00000131042	LILRB2	Wald ratio	1	0.0193355	0.0602494	1.01952	0.905966	1.14731	0.748267	NA	NA	0.988144
ENSG00000131067	GGT7	Wald ratio	1	-0.0549178	0.0377905	0.946563	0.878985	1.01934	0.146163	NA	NA	0.710606
ENSG00000131069	ACSS2	Wald ratio	1	0.157087	0.113004	1.1701	0.937629	1.4602	0.164499	NA	NA	0.725338
ENSG00000131126	TEX101	Inverse variance weighted	2	-0.014498	0.0417334	0.985607	0.908196	1.06962	0.728294	0.610326	NA	0.988144
ENSG00000131142	CCL25	Wald ratio	1	0.381772	0.145378	1.46488	1.10167	1.94782	0.00863773	NA	NA	0.243165
ENSG00000131187	F12	Wald ratio	1	0.160428	0.0898371	1.17401	0.984469	1.40005	0.0741377	NA	NA	0.570591
ENSG00000131203	IDO1	Wald ratio	1	-0.0147407	0.0292041	0.985367	0.930549	1.04342	0.613737	NA	NA	0.9748
ENSG00000131238	PPT1	Inverse variance weighted	6	-0.0221328	0.015745	0.97811	0.948387	1.00877	0.159813	0.726341	0.321525	0.724975
ENSG00000131355	EMR3	Inverse variance weighted	6	0.0663598	0.0307186	1.06861	1.00617	1.13493	0.0307537	0.628435	0.126947	0.422706
ENSG00000131389	SLC6A6	Inverse variance weighted	2	-0.0167396	0.0298232	0.9834	0.927564	1.0426	0.574597	0.437296	NA	0.966733
ENSG00000131398	KCNC3	Wald ratio	1	0.094315	0.0831599	1.09891	0.933627	1.29344	0.256736	NA	NA	0.830908
ENSG00000131400	NAPSA	Wald ratio	1	-0.0445431	0.0364166	0.956434	0.890547	1.0272	0.221272	NA	NA	0.789373
ENSG00000131408	NR1H2	Wald ratio	1	0.00567273	0.113968	1.00569	0.804364	1.2574	0.960302	NA	NA	0.995442
ENSG00000131409	LRRC4B	Wald ratio	1	0.0152279	0.0646418	1.01534	0.894518	1.15249	0.813763	NA	NA	0.988627
ENSG00000131470	PSMC3IP	Wald ratio	1	0.240399	0.0949864	1.27176	1.05572	1.532	0.0113779	NA	NA	0.275377
ENSG00000131473	ACLY	Wald ratio	1	0.0666193	0.0512271	1.06889	0.966779	1.18178	0.19344	NA	NA	0.761001
ENSG00000131495	NDUFA2	Inverse variance weighted	2	-0.00822389	0.0232525	0.99181	0.947623	1.03806	0.72358	0.762755	NA	0.988144
ENSG00000131507	NDFIP1	Wald ratio	1	0.00864048	0.0321893	1.00868	0.947005	1.07437	0.78837	NA	NA	0.988627
ENSG00000131686	CA6	Inverse variance weighted	2	-0.00878508	0.0253781	0.991253	0.943154	1.04181	0.729217	0.533336	NA	0.988144
ENSG00000131747	TOP2A	Wald ratio	1	-0.150702	0.215208	0.860104	0.564108	1.31141	0.483763	NA	NA	0.937277
ENSG00000131759	RARA	Inverse variance weighted	2	0.16025	0.0807446	1.1738	1.00199	1.37508	0.0471839	0.711829	NA	0.482718
ENSG00000131771	PPP1R1B	Wald ratio	1	-0.0266037	0.0671583	0.973747	0.85365	1.11074	0.692006	NA	NA	0.983838
ENSG00000131781	FMO5	Inverse variance weighted	2	0.00403531	0.0280507	1.00404	0.950332	1.06079	0.885613	0.761912	NA	0.992832
ENSG00000131791	PRKAB2	Inverse variance weighted	2	0.00599839	0.0190939	1.00602	0.969063	1.04438	0.753405	0.640458	NA	0.988144
ENSG00000131871	VIMP	Wald ratio	1	0.00313132	0.0605412	1.00314	0.890894	1.12952	0.95875	NA	NA	0.995442
ENSG00000131873	CHSY1	Inverse variance weighted	2	-0.0165283	0.0596207	0.983608	0.875128	1.10553	0.781608	0.378636	NA	0.988627
ENSG00000131979	GCH1	Inverse variance weighted	3	0.0124633	0.0255946	1.01254	0.963	1.06463	0.626294	0.467601	0.654214	0.974966
ENSG00000131981	LGALS3	Wald ratio	1	0.0578157	0.129583	1.05952	0.821875	1.36588	0.655476	NA	NA	0.979432
ENSG00000132000	PODNL1	Wald ratio	1	0.243574	0.144676	1.2758	0.960798	1.69408	0.0922626	NA	NA	0.629435
ENSG00000132002	DNAJB1	Inverse variance weighted	2	-0.0191074	0.127941	0.981074	0.763477	1.26069	0.881281	0.0017275	NA	0.992832
ENSG00000132155	RAF1	Wald ratio	1	-0.0254466	0.0502331	0.974874	0.883465	1.07574	0.612457	NA	NA	0.9748
ENSG00000132170	PPARG	Wald ratio	1	0.0510792	0.0688015	1.05241	0.919641	1.20434	0.457836	NA	NA	0.932205
ENSG00000132182	NUP210	Inverse variance weighted	2	0.00818217	0.0625377	1.00822	0.891908	1.13969	0.895905	0.0403247	NA	0.993908
ENSG00000132185	FCRLA	Inverse variance weighted	2	-0.0386596	0.0567055	0.962078	0.860878	1.07517	0.49539	0.598202	NA	0.944305
ENSG00000132196	HSD17B7	Wald ratio	1	-0.00867898	0.0238234	0.991359	0.946132	1.03875	0.71563	NA	NA	0.988144
ENSG00000132199	ENOSF1	Inverse variance weighted	4	-0.00818155	0.0502869	0.991852	0.898756	1.09459	0.870757	0.00284893	0.92177	0.992832
ENSG00000132205	EMILIN2	Inverse variance weighted	3	-0.0953256	0.0381807	0.909077	0.84353	0.979717	0.0125357	0.250578	0.742544	0.285547
ENSG00000132256	TRIM5	Wald ratio	1	0.241431	0.123276	1.27307	0.99981	1.62101	0.0501758	NA	NA	0.503264
ENSG00000132259	CNGA4	Inverse variance weighted	2	-0.00106942	0.130026	0.998931	0.774203	1.28889	0.993438	0.0218507	NA	0.999076
ENSG00000132323	ILKAP	Wald ratio	1	0.086072	0.0668322	1.08988	0.956075	1.24242	0.197787	NA	NA	0.76424
ENSG00000132329	RAMP1	Inverse variance weighted	3	0.0291726	0.0654883	1.0296	0.905576	1.17062	0.655985	0.90054	0.221649	0.979432
ENSG00000132356	PRKAA1	Wald ratio	1	-0.0276568	0.0932708	0.972722	0.810205	1.16784	0.766832	NA	NA	0.988144
ENSG00000132383	RPA1	Inverse variance weighted	4	0.00919299	0.0239383	1.00924	0.962977	1.05772	0.700957	0.438302	0.627066	0.985105
ENSG00000132386	SERPINF1	Wald ratio	1	0.0124376	0.0661605	1.01252	0.889374	1.15271	0.850884	NA	NA	0.992751
ENSG00000132434	LANCL2	Wald ratio	1	0.146115	0.0575552	1.15733	1.03387	1.29553	0.0111266	NA	NA	0.273256
ENSG00000132470	ITGB4	Wald ratio	1	-0.221368	0.184886	0.801422	0.557806	1.15143	0.231181	NA	NA	0.798496
ENSG00000132475	H3F3B	Wald ratio	1	-0.115137	0.0697767	0.891244	0.777323	1.02186	0.0989274	NA	NA	0.640344
ENSG00000132507	EIF5A	Wald ratio	1	-0.00712899	0.0269256	0.992896	0.941856	1.0467	0.791189	NA	NA	0.988627
ENSG00000132510	KDM6B	Wald ratio	1	-0.0192823	0.0583228	0.980902	0.874944	1.09969	0.740936	NA	NA	0.988144
ENSG00000132514	CLEC10A	Inverse variance weighted	3	-0.0177814	0.0253543	0.982376	0.93475	1.03243	0.483104	0.317596	0.480773	0.937277
ENSG00000132518	GUCY2D	Wald ratio	1	-0.0494534	0.102526	0.95175	0.778486	1.16358	0.629558	NA	NA	0.974966
ENSG00000132561	MATN2	Inverse variance weighted	2	-0.00944186	0.0308419	0.990603	0.932494	1.05233	0.7595	0.662238	NA	0.988144
ENSG00000132581	SDF2	Wald ratio	1	-0.18782	0.240412	0.828764	0.517354	1.32762	0.434662	NA	NA	0.920838
ENSG00000132600	PRMT7	Wald ratio	1	0.082415	0.029599	1.08591	1.0247	1.15077	0.00536289	NA	NA	0.212311
ENSG00000132646	PCNA	Wald ratio	1	0.0898577	0.0697256	1.09402	0.954274	1.25423	0.197491	NA	NA	0.76424
ENSG00000132670	PTPRA	Wald ratio	1	0.00204433	0.0415261	1.00205	0.923719	1.08702	0.960736	NA	NA	0.995442
ENSG00000132681	ATP1A4	Inverse variance weighted	2	0.0427612	0.0340925	1.04369	0.976227	1.11581	0.209744	0.17625	NA	0.774736
ENSG00000132704	FCRL2	Inverse variance weighted	2	0.00047819	0.0651478	1.00048	0.880547	1.13674	0.994144	0.417489	NA	0.999076
ENSG00000132744	ACY3	Inverse variance weighted	2	0.0319584	0.0762859	1.03247	0.889085	1.19899	0.675268	0.0380955	NA	0.981896
ENSG00000132781	MUTYH	Inverse variance weighted	2	-0.020092	0.0303361	0.980108	0.923531	1.04015	0.507769	0.896186	NA	0.949317
ENSG00000132792	CTNNBL1	Wald ratio	1	-0.0225145	0.0665388	0.977737	0.858189	1.11394	0.735088	NA	NA	0.988144
ENSG00000132906	CASP9	Inverse variance weighted	2	0.0140991	0.0258909	1.0142	0.964016	1.06699	0.586057	0.354139	NA	0.969435
ENSG00000132964	CDK8	Wald ratio	1	0.0111631	0.0474526	1.01123	0.921416	1.10979	0.814017	NA	NA	0.988627
ENSG00000132965	ALOX5AP	Inverse variance weighted	4	-0.0629345	0.0265304	0.939005	0.891425	0.989125	0.0176842	0.484806	0.440506	0.329973
ENSG00000133027	PEMT	Wald ratio	1	0.00205925	0.0431405	1.00206	0.920815	1.09048	0.961929	NA	NA	0.995442
ENSG00000133048	CHI3L1	Inverse variance weighted	3	-0.0112623	0.0249914	0.988801	0.941533	1.03844	0.652243	0.0406371	0.910411	0.979432
ENSG00000133056	PIK3C2B	Wald ratio	1	-0.0552684	0.0590589	0.946231	0.842801	1.06235	0.349367	NA	NA	0.880289
ENSG00000133063	CHIT1	Inverse variance weighted	2	-0.0795404	0.118673	0.923541	0.731879	1.16539	0.502701	0.0341744	NA	0.948327
ENSG00000133067	LGR6	Inverse variance weighted	2	-0.0623952	0.0279874	0.939512	0.889362	0.992488	0.0257869	0.436523	NA	0.3845
ENSG00000133101	CCNA1	Wald ratio	1	0.0137377	0.0211807	1.01383	0.972606	1.05681	0.5166	NA	NA	0.952949
ENSG00000133105	RXFP2	Inverse variance weighted	2	0.0311745	0.0357933	1.03167	0.96177	1.10664	0.383777	0.905123	NA	0.909497
ENSG00000133112	TPT1	Wald ratio	1	-0.0238397	0.184142	0.976442	0.680616	1.40085	0.896991	NA	NA	0.993908
ENSG00000133116	KL	Inverse variance weighted	3	0.10527	0.0655426	1.11101	0.977073	1.26331	0.108246	0.632658	0.336534	0.664596
ENSG00000133216	EPHB2	Wald ratio	1	0.00186137	0.032527	1.00186	0.939985	1.06781	0.954366	NA	NA	0.995442
ENSG00000133256	PDE6B	Wald ratio	1	0.00955075	0.0447635	1.0096	0.924793	1.10218	0.831046	NA	NA	0.989023
ENSG00000133275	CSNK1G2	Wald ratio	1	-0.0260967	0.0515263	0.974241	0.880656	1.07777	0.612524	NA	NA	0.9748
ENSG00000133318	RTN3	Wald ratio	1	-0.0354523	0.0442542	0.965169	0.88498	1.05262	0.42307	NA	NA	0.920838
ENSG00000133466	C1QTNF6	Inverse variance weighted	3	-0.0218988	0.021974	0.978339	0.937098	1.0214	0.31897	0.386168	0.86301	0.878391
ENSG00000133661	SFTPD	Inverse variance weighted	2	0.00289788	0.0262794	1.0029	0.952553	1.05591	0.912194	0.806882	NA	0.993908
ENSG00000133703	KRAS	Inverse variance weighted	2	-0.222792	0.0957656	0.800281	0.663324	0.965517	0.0199957	0.789513	NA	0.351211
ENSG00000133704	IPO8	Inverse variance weighted	2	-0.00235889	0.0387442	0.997644	0.924689	1.07635	0.951452	0.00855418	NA	0.995442
ENSG00000133706	LARS	Wald ratio	1	-0.0676285	0.0490084	0.934608	0.84901	1.02884	0.167606	NA	NA	0.725338
ENSG00000133731	IMPA1	Inverse variance weighted	3	0.0124466	0.0297898	1.01252	0.955098	1.0734	0.676082	0.618587	0.816979	0.981896
ENSG00000133742	CA1	Wald ratio	1	-0.450992	0.201882	0.636996	0.428836	0.946198	0.0254871	NA	NA	0.3845
ENSG00000133800	LYVE1	Inverse variance weighted	2	0.0647159	0.0840917	1.06686	0.904744	1.25802	0.441545	0.531835	NA	0.921149
ENSG00000133805	AMPD3	Inverse variance weighted	4	0.0381935	0.0358599	1.03893	0.968418	1.11458	0.286842	0.394542	0.476858	0.857042
ENSG00000133818	RRAS2	Wald ratio	1	0.0307149	0.0250351	1.03119	0.981814	1.08305	0.21987	NA	NA	0.789373
ENSG00000133872	TMEM66	Inverse variance weighted	2	0.0298689	0.0471348	1.03032	0.939399	1.13004	0.526283	0.635031	NA	0.956315
ENSG00000133895	MEN1	Inverse variance weighted	2	-0.106484	0.0845762	0.898989	0.761661	1.06108	0.208018	0.14569	NA	0.772561
ENSG00000134001	EIF2S1	Wald ratio	1	-0.0165837	0.0696418	0.983553	0.85806	1.1274	0.811781	NA	NA	0.988627
ENSG00000134013	LOXL2	Inverse variance weighted	2	-0.0113956	0.0214281	0.988669	0.948006	1.03108	0.594863	0.752831	NA	0.969435
ENSG00000134028	ADAMDEC1	Wald ratio	1	-0.012945	0.0362186	0.987138	0.919492	1.05976	0.720782	NA	NA	0.988144
ENSG00000134057	CCNB1	Wald ratio	1	-0.161669	0.0601315	0.850723	0.756142	0.957135	0.0071754	NA	NA	0.225818
ENSG00000134058	CDK7	Wald ratio	1	0.123344	0.0497157	1.13127	1.02624	1.24706	0.0131021	NA	NA	0.285547
ENSG00000134061	CD180	Wald ratio	1	-0.0273639	0.0479576	0.973007	0.885714	1.0689	0.568281	NA	NA	0.963031
ENSG00000134070	IRAK2	Inverse variance weighted	2	-0.0240895	0.0496037	0.976198	0.885757	1.07587	0.627223	0.604441	NA	0.974966
ENSG00000134072	CAMK1	Inverse variance weighted	2	-0.11333	0.0679285	0.892856	0.781555	1.02001	0.0952421	0.220791	NA	0.632629
ENSG00000134086	VHL	Wald ratio	1	0.0109616	0.0618359	1.01102	0.895622	1.14129	0.859297	NA	NA	0.992832
ENSG00000134107	BHLHE40	Inverse variance weighted	2	-0.0732994	0.149479	0.929323	0.69331	1.24568	0.623875	0.145237	NA	0.974966
ENSG00000134121	CHL1	Inverse variance weighted	2	0.10458	0.071355	1.11024	0.965339	1.2769	0.142751	0.373587	NA	0.710606
ENSG00000134184	GSTM1	Inverse variance weighted	8	-0.0187233	0.0122251	0.981451	0.958214	1.00525	0.125635	0.791779	0.803811	0.695891
ENSG00000134193	REG4	Wald ratio	1	0.344924	0.195964	1.41188	0.961591	2.07304	0.0783846	NA	NA	0.58244
ENSG00000134201	GSTM5	Inverse variance weighted	3	-0.0189514	0.0305658	0.981227	0.924169	1.04181	0.535245	0.42899	0.52962	0.956724
ENSG00000134202	GSTM3	Inverse variance weighted	4	0.00725344	0.0181859	1.00728	0.972008	1.04383	0.690005	0.987384	0.298517	0.98236
ENSG00000134242	PTPN22	Wald ratio	1	0.042374	0.0394745	1.04328	0.965609	1.12721	0.283068	NA	NA	0.856267
ENSG00000134247	PTGFRN	Inverse variance weighted	3	-0.0523092	0.0415835	0.949035	0.874754	1.02962	0.208416	0.713947	0.570614	0.772561
ENSG00000134250	NOTCH2	Inverse variance weighted	3	0.0078095	0.0495997	1.00784	0.914474	1.11074	0.87489	0.79337	0.696244	0.992832
ENSG00000134285	FKBP11	Inverse variance weighted	2	-0.000796908	0.0500342	0.999203	0.905866	1.10216	0.987292	0.0730482	NA	0.997817
ENSG00000134294	SLC38A2	Wald ratio	1	-0.251547	0.187981	0.777597	0.53795	1.124	0.180846	NA	NA	0.74479
ENSG00000134318	ROCK2	Wald ratio	1	0.0679005	0.0475141	1.07026	0.975088	1.17472	0.152987	NA	NA	0.715654
ENSG00000134324	LPIN1	Inverse variance weighted	3	0.0228932	0.0396731	1.02316	0.946612	1.10589	0.563908	0.0315956	0.979725	0.963031
ENSG00000134333	LDHA	Wald ratio	1	-0.0796698	0.0433104	0.923421	0.848268	1.00523	0.0658405	NA	NA	0.556728
ENSG00000134352	IL6ST	Wald ratio	1	-0.18789	0.130783	0.828706	0.641321	1.07084	0.150817	NA	NA	0.714136
ENSG00000134363	FST	Inverse variance weighted	2	0.0292737	0.0283497	1.02971	0.974051	1.08854	0.301794	0.54	NA	0.864465
ENSG00000134460	IL2RA	Inverse variance weighted	2	0.0591647	0.0538257	1.06095	0.954723	1.179	0.271685	0.455625	NA	0.849879
ENSG00000134470	IL15RA	Inverse variance weighted	3	-0.00850794	0.0352846	0.991528	0.925274	1.06253	0.80946	0.907775	0.743534	0.988627
ENSG00000134489	HRH4	Inverse variance weighted	2	0.0305379	0.130172	1.03101	0.798836	1.33066	0.814523	0.319943	NA	0.988627
ENSG00000134531	EMP1	Inverse variance weighted	2	-0.0066804	0.0591475	0.993342	0.884609	1.11544	0.910074	0.966168	NA	0.993908
ENSG00000134539	KLRD1	Inverse variance weighted	3	0.0170864	0.0381198	1.01723	0.944001	1.09615	0.653988	0.633127	0.337764	0.979432
ENSG00000134545	KLRC1	Inverse variance weighted	2	-0.0481981	0.0254193	0.952945	0.906631	1.00163	0.057944	0.96677	NA	0.537002
ENSG00000134548	C12orf39	Wald ratio	1	0.0339432	0.0206106	1.03453	0.993567	1.07717	0.0995829	NA	NA	0.640838
ENSG00000134571	MYBPC3	Inverse variance weighted	2	0.012407	0.0163647	1.01248	0.980524	1.04549	0.448356	0.353982	NA	0.928989
ENSG00000134575	ACP2	Inverse variance weighted	2	0.0269696	0.0255414	1.02734	0.977173	1.08008	0.291007	0.25806	NA	0.857042
ENSG00000134684	YARS	Wald ratio	1	0.0357368	0.0924767	1.03638	0.864575	1.24233	0.69917	NA	NA	0.985105
ENSG00000134716	CYP2J2	Wald ratio	1	-0.0879561	0.0494234	0.915801	0.831249	1.00895	0.0751343	NA	NA	0.572942
ENSG00000134780	DAGLA	Wald ratio	1	0.0217629	0.0632556	1.022	0.902833	1.1569	0.730811	NA	NA	0.988144
ENSG00000134812	GIF	Inverse variance weighted	2	0.037466	0.035905	1.03818	0.967628	1.11387	0.296728	0.276704	NA	0.861788
ENSG00000134827	TCN1	Inverse variance weighted	2	-0.0515522	0.0412124	0.949754	0.876053	1.02966	0.210975	0.887487	NA	0.777313
ENSG00000134852	CLOCK	Inverse variance weighted	2	0.0311519	0.0496799	1.03164	0.935924	1.13715	0.530625	0.137796	NA	0.956315
ENSG00000134871	COL4A2	Wald ratio	1	-0.400953	0.149276	0.669682	0.499807	0.897294	0.0072316	NA	NA	0.225818
ENSG00000134899	ERCC5	Inverse variance weighted	2	-0.0156261	0.0360428	0.984495	0.917347	1.05656	0.664622	0.439187	NA	0.981896
ENSG00000134900	TPP2	Wald ratio	1	-0.0175893	0.0517624	0.982564	0.887769	1.08748	0.734001	NA	NA	0.988144
ENSG00000134917	ADAMTS8	Wald ratio	1	-0.110427	0.120708	0.895451	0.706795	1.13446	0.360281	NA	NA	0.890701
ENSG00000134962	KLB	Wald ratio	1	-0.064435	0.153921	0.937597	0.69342	1.26776	0.675491	NA	NA	0.981896
ENSG00000134982	APC	Inverse variance weighted	2	0.0521058	0.112549	1.05349	0.84494	1.31351	0.643392	0.140684	NA	0.979432
ENSG00000135002	RFK	Wald ratio	1	-0.108472	0.0845147	0.897204	0.760241	1.05884	0.199329	NA	NA	0.764421
ENSG00000135046	ANXA1	Inverse variance weighted	3	-0.00926488	0.0204304	0.990778	0.951888	1.03126	0.650199	0.403072	0.574047	0.979432
ENSG00000135077	HAVCR2	Wald ratio	1	0.0336011	0.0377986	1.03417	0.960324	1.1137	0.374029	NA	NA	0.90395
ENSG00000135090	TAOK3	Wald ratio	1	0.205242	0.092659	1.22782	1.02391	1.47234	0.026758	NA	NA	0.391982
ENSG00000135094	SDS	Wald ratio	1	0.0279095	0.104599	1.0283	0.837692	1.26229	0.789606	NA	NA	0.988627
ENSG00000135100	HNF1A	Wald ratio	1	-0.131541	0.0802262	0.876743	0.749174	1.02604	0.101083	NA	NA	0.644305
ENSG00000135114	OASL	Inverse variance weighted	2	-0.0343565	0.0385429	0.966227	0.895923	1.04205	0.372723	0.129175	NA	0.902098
ENSG00000135124	P2RX4	Inverse variance weighted	3	-0.00139863	0.0200986	0.998602	0.960029	1.03873	0.944521	0.39355	0.754215	0.993908
ENSG00000135218	CD36	Inverse variance weighted	4	0.0522083	0.0433266	1.0536	0.967817	1.14698	0.228206	0.609642	0.467516	0.794404
ENSG00000135226	UGT2B28	Inverse variance weighted	2	0.0560202	0.0392816	1.05762	0.979247	1.14226	0.153835	0.274261	NA	0.716607
ENSG00000135245	HILPDA	Wald ratio	1	-0.105668	0.0916025	0.899723	0.751857	1.07667	0.248685	NA	NA	0.81995
ENSG00000135250	SRPK2	Wald ratio	1	0.0270308	0.0606145	1.0274	0.912312	1.15701	0.655636	NA	NA	0.979432
ENSG00000135318	NT5E	Inverse variance weighted	2	-0.0226454	0.0207892	0.977609	0.938575	1.01827	0.276026	0.41364	NA	0.854564
ENSG00000135341	MAP3K7	Wald ratio	1	-0.000728966	0.0499964	0.999271	0.905995	1.10215	0.988367	NA	NA	0.997817
ENSG00000135363	LMO2	Wald ratio	1	-0.136653	0.141843	0.872273	0.660562	1.15184	0.335339	NA	NA	0.878391
ENSG00000135404	CD63	Inverse variance weighted	2	0.0115877	0.0555251	1.01166	0.907337	1.12797	0.834689	0.370896	NA	0.989066
ENSG00000135414	GDF11	Wald ratio	1	0.0144709	0.181515	1.01458	0.710846	1.44808	0.936458	NA	NA	0.993908
ENSG00000135424	ITGA7	Inverse variance weighted	2	-0.053093	0.0776867	0.948292	0.814355	1.10426	0.494339	0.408909	NA	0.94402
ENSG00000135446	CDK4	Wald ratio	1	0.408756	0.112029	1.50494	1.20826	1.87448	0.0002636	NA	NA	0.041925
ENSG00000135486	HNRNPA1	Wald ratio	1	0.201623	0.0965283	1.22339	1.0125	1.47819	0.0367308	NA	NA	0.434922
ENSG00000135503	ACVR1B	Wald ratio	1	0.112643	0.0509464	1.11923	1.01287	1.23676	0.0270349	NA	NA	0.394308
ENSG00000135519	KCNH3	Wald ratio	1	0.0181431	0.0494535	1.01831	0.924238	1.12195	0.713714	NA	NA	0.988144
ENSG00000135535	CD164	Inverse variance weighted	2	-0.00776387	0.0363102	0.992266	0.924103	1.06546	0.830687	0.572632	NA	0.989023
ENSG00000135587	SMPD2	Inverse variance weighted	2	0.0160053	0.0233553	1.01613	0.970668	1.06373	0.493157	0.514625	NA	0.943093
ENSG00000135604	STX11	Wald ratio	1	0.0408142	0.0643459	1.04166	0.918233	1.18167	0.525889	NA	NA	0.956315
ENSG00000135605	TEC	Inverse variance weighted	2	-0.210974	0.0945266	0.809795	0.672841	0.974626	0.0256217	0.460595	NA	0.3845
ENSG00000135617	PRADC1	Wald ratio	1	-0.00396748	0.0334346	0.99604	0.932861	1.0635	0.905542	NA	NA	0.993908
ENSG00000135677	GNS	Inverse variance weighted	2	-0.0118611	0.0412663	0.988209	0.911428	1.07146	0.773784	0.980501	NA	0.988627
ENSG00000135678	CPM	Wald ratio	1	0.00592479	0.0575454	1.00594	0.898648	1.12605	0.917996	NA	NA	0.993908
ENSG00000135679	MDM2	Inverse variance weighted	3	0.0374566	0.0286611	1.03817	0.981455	1.09816	0.191254	0.196301	0.944588	0.755963
ENSG00000135686	KLHL36	Wald ratio	1	-0.081531	0.118116	0.921704	0.731222	1.16181	0.490028	NA	NA	0.94188
ENSG00000135740	SLC9A5	Wald ratio	1	-0.0531304	0.171544	0.948256	0.677493	1.32723	0.756775	NA	NA	0.988144
ENSG00000135766	EGLN1	Wald ratio	1	0.0479526	0.0351676	1.04912	0.979243	1.12399	0.172711	NA	NA	0.731121
ENSG00000135821	GLUL	Inverse variance weighted	2	0.032841	0.0438525	1.03339	0.948276	1.12614	0.453919	0.287661	NA	0.931555
ENSG00000135828	RNASEL	Inverse variance weighted	3	-0.0066202	0.0291871	0.993402	0.938167	1.05189	0.820564	0.632655	0.515497	0.989023
ENSG00000135862	LAMC1	Inverse variance weighted	2	0.0250219	0.018127	1.02534	0.989548	1.06242	0.167474	0.547304	NA	0.725338
ENSG00000135898	GPR55	Inverse variance weighted	3	-0.0127823	0.0521307	0.987299	0.891403	1.09351	0.806304	0.231257	0.683312	0.988627
ENSG00000135905	DOCK10	Inverse variance weighted	2	-0.0329606	0.030693	0.967577	0.911085	1.02757	0.282875	0.257698	NA	0.856267
ENSG00000135919	SERPINE2	Inverse variance weighted	3	0.0124407	0.0189046	1.01252	0.975688	1.05074	0.510487	0.707656	0.386799	0.949346
ENSG00000135925	WNT10A	Wald ratio	1	0.194299	0.173515	1.21446	0.864339	1.7064	0.262805	NA	NA	0.839084
ENSG00000135929	CYP27A1	Inverse variance weighted	2	-0.00558373	0.0105251	0.994432	0.974128	1.01516	0.595756	0.348488	NA	0.969435
ENSG00000135945	REV1	Wald ratio	1	-0.0693258	0.0317335	0.933023	0.876759	0.992897	0.0289165	NA	NA	0.410178
ENSG00000135960	EDAR	Inverse variance weighted	2	0.0479456	0.084076	1.04911	0.889725	1.23706	0.568498	0.857211	NA	0.963031
ENSG00000136010	ALDH1L2	Wald ratio	1	-0.332339	0.165682	0.717244	0.518365	0.992426	0.0448684	NA	NA	0.475413
ENSG00000136040	PLXNC1	Inverse variance weighted	3	0.103814	0.0531463	1.10939	0.999647	1.23119	0.0507767	0.123476	0.860482	0.505379
ENSG00000136048	DRAM1	Inverse variance weighted	3	-0.0470364	0.0200102	0.954053	0.917359	0.992214	0.0187423	0.580637	0.649806	0.34219
ENSG00000136052	SLC41A2	Wald ratio	1	-0.0830283	0.0541566	0.920325	0.827641	1.02339	0.125247	NA	NA	0.695891
ENSG00000136098	NEK3	Wald ratio	1	0.0327573	0.0337609	1.0333	0.967138	1.10399	0.33191	NA	NA	0.878391
ENSG00000136114	THSD1	Wald ratio	1	0.00827184	0.104651	1.00831	0.821318	1.23787	0.936999	NA	NA	0.993908
ENSG00000136156	ITM2B	Wald ratio	1	0.00711682	0.0367344	1.00714	0.937177	1.08233	0.846382	NA	NA	0.991788
ENSG00000136159	NUDT15	Inverse variance weighted	2	-0.0456298	0.116134	0.955396	0.760901	1.19961	0.694388	0.7398	NA	0.983838
ENSG00000136213	CHST12	Wald ratio	1	0.0547177	0.0925588	1.05624	0.881	1.26634	0.554409	NA	NA	0.960956
ENSG00000136235	GPNMB	Inverse variance weighted	4	0.0354382	0.0222439	1.03607	0.991873	1.08224	0.111123	0.993669	0.487507	0.672244
ENSG00000136237	RAPGEF5	Wald ratio	1	-0.0251941	0.127989	0.975121	0.758773	1.25315	0.843948	NA	NA	0.991732
ENSG00000136238	RAC1	Inverse variance weighted	2	0.0556691	0.0371347	1.05725	0.983031	1.13707	0.133844	0.752705	NA	0.700689
ENSG00000136244	IL6	Wald ratio	1	-0.113441	0.0966177	0.892757	0.738738	1.07889	0.240348	NA	NA	0.809249
ENSG00000136250	AOAH	Inverse variance weighted	3	0.00990143	0.0171738	1.00995	0.976521	1.04452	0.564248	0.347172	0.485115	0.963031
ENSG00000136273	HUS1	Inverse variance weighted	2	0.0362335	0.042526	1.0369	0.953975	1.12703	0.394197	0.916375	NA	0.913872
ENSG00000136448	NMT1	Wald ratio	1	0.012778	0.090628	1.01286	0.848018	1.20974	0.887875	NA	NA	0.993426
ENSG00000136457	CHAD	Wald ratio	1	-0.180029	0.166424	0.835246	0.602769	1.15738	0.279364	NA	NA	0.856267
ENSG00000136521	NDUFB5	Inverse variance weighted	2	0.0527647	0.0459033	1.05418	0.963478	1.15342	0.25036	0.985573	NA	0.822502
ENSG00000136573	BLK	Inverse variance weighted	2	-0.0226366	0.0312139	0.977618	0.9196	1.0393	0.468324	0.350337	NA	0.932205
ENSG00000136634	IL10	Wald ratio	1	-0.0314817	0.0472477	0.969009	0.883303	1.06303	0.505212	NA	NA	0.948515
ENSG00000136689	IL1RN	Inverse variance weighted	2	0.106569	0.063661	1.11246	0.981959	1.26029	0.094128	0.75945	NA	0.632218
ENSG00000136715	SAP130	Wald ratio	1	0.10614	0.049819	1.11198	1.00853	1.22604	0.0331286	NA	NA	0.431061
ENSG00000136731	UGGT1	Inverse variance weighted	2	0.0293506	0.0856597	1.02979	0.870626	1.21804	0.731868	0.355772	NA	0.988144
ENSG00000136732	GYPC	Inverse variance weighted	3	0.0250723	0.0287391	1.02539	0.969227	1.08481	0.382985	0.272957	0.642376	0.909478
ENSG00000136754	ABI1	Inverse variance weighted	2	0.0290049	0.0855033	1.02943	0.870592	1.21725	0.73444	0.0981758	NA	0.988144
ENSG00000136807	CDK9	Inverse variance weighted	2	-0.0289281	0.0701168	0.971486	0.846744	1.11461	0.679922	0.412358	NA	0.981896
ENSG00000136810	TXN	Inverse variance weighted	2	-0.0324684	0.0283795	0.968053	0.915676	1.02343	0.252591	0.908868	NA	0.824685
ENSG00000136826	KLF4	Wald ratio	1	0.108148	0.22094	1.11421	0.722604	1.71805	0.624494	NA	NA	0.974966
ENSG00000136827	TOR1A	Inverse variance weighted	2	0.0390809	0.0285149	1.03985	0.983332	1.09963	0.170516	0.243518	NA	0.726171
ENSG00000136868	SLC31A1	Inverse variance weighted	2	0.0255592	0.0196948	1.02589	0.987042	1.06626	0.194369	0.834257	NA	0.761023
ENSG00000136869	TLR4	Inverse variance weighted	5	-0.0264184	0.0235167	0.973928	0.930055	1.01987	0.261272	0.0944327	0.945561	0.837474
ENSG00000136875	PRPF4	Wald ratio	1	-0.131144	0.056058	0.877091	0.785827	0.978954	0.0193127	NA	NA	0.345986
ENSG00000136877	FPGS	Wald ratio	1	0.155099	0.113058	1.16777	0.935668	1.45746	0.170109	NA	NA	0.726171
ENSG00000136891	TEX10	Wald ratio	1	0.0219003	0.0527474	1.02214	0.921747	1.13347	0.678001	NA	NA	0.981896
ENSG00000136930	PSMB7	Wald ratio	1	0.0567294	0.0623846	1.05837	0.936557	1.19602	0.363166	NA	NA	0.892082
ENSG00000136936	XPA	Wald ratio	1	0.00626706	0.216942	1.00629	0.657744	1.53952	0.976954	NA	NA	0.996722
ENSG00000136960	ENPP2	Inverse variance weighted	3	0.045163	0.0291029	1.0462	0.988192	1.10761	0.120701	0.28848	0.991214	0.690423
ENSG00000136986	DERL1	Inverse variance weighted	2	0.0735828	0.064229	1.07636	0.949038	1.22076	0.251947	0.811136	NA	0.824196
ENSG00000136997	MYC	Wald ratio	1	-0.114826	0.141997	0.891521	0.674935	1.17761	0.418714	NA	NA	0.920838
ENSG00000136999	NOV	Inverse variance weighted	2	-0.0667997	0.0590695	0.935383	0.833121	1.0502	0.258112	0.195311	NA	0.832941
ENSG00000137055	PLAA	Wald ratio	1	0.0118347	0.134979	1.0119	0.776683	1.31837	0.930133	NA	NA	0.993908
ENSG00000137070	IL11RA	Inverse variance weighted	5	0.0388439	0.0192087	1.03961	1.0012	1.07949	0.0431548	0.652773	0.289484	0.475413
ENSG00000137076	TLN1	Wald ratio	1	0.656461	0.179858	1.92796	1.35519	2.74281	0.000262351	NA	NA	0.041925
ENSG00000137101	CD72	Wald ratio	1	0.0263385	0.0582191	1.02669	0.915971	1.15079	0.650978	NA	NA	0.979432
ENSG00000137124	ALDH1B1	Inverse variance weighted	2	-0.0419574	0.0681342	0.958911	0.839037	1.09591	0.538023	0.923144	NA	0.957972
ENSG00000137168	PPIL1	Inverse variance weighted	2	-0.000232477	0.0487946	0.999768	0.908582	1.1001	0.996199	0.43466	NA	0.999076
ENSG00000137193	PIM1	Inverse variance weighted	3	-0.0140965	0.0482303	0.986002	0.897064	1.08376	0.770076	0.295945	0.763959	0.988144
ENSG00000137267	TUBB2A	Inverse variance weighted	4	0.0134825	0.0173546	1.01357	0.979677	1.04864	0.437228	0.272767	0.93718	0.920838
ENSG00000137274	BPHL	Inverse variance weighted	2	-0.00726459	0.0842138	0.992762	0.841707	1.17093	0.931257	0.130762	NA	0.993908
ENSG00000137275	RIPK1	Inverse variance weighted	3	0.0637876	0.0343868	1.06587	0.996396	1.14018	0.0635959	0.372346	0.861476	0.550286
ENSG00000137285	TUBB2B	Wald ratio	1	-0.0218492	0.0483939	0.978388	0.889851	1.07573	0.651639	NA	NA	0.979432
ENSG00000137364	TPMT	Inverse variance weighted	3	-0.00146738	0.025268	0.998534	0.950286	1.04923	0.953691	0.476857	0.482719	0.995442
ENSG00000137441	FGFBP2	Inverse variance weighted	4	0.0101668	0.0321885	1.01022	0.948453	1.07601	0.752114	0.135899	0.731964	0.988144
ENSG00000137462	TLR2	Inverse variance weighted	2	0.135028	0.0562976	1.14457	1.02499	1.2781	0.016464	0.660223	NA	0.321232
ENSG00000137486	ARRB1	Inverse variance weighted	2	0.0472812	0.115488	1.04842	0.836044	1.31474	0.682243	0.000263532	NA	0.981896
ENSG00000137496	IL18BP	Inverse variance weighted	4	0.0240294	0.054931	1.02432	0.919767	1.14076	0.661787	0.945384	0.206819	0.981896
ENSG00000137497	NUMA1	Inverse variance weighted	2	-0.030391	0.0391926	0.970066	0.898338	1.04752	0.438088	0.609017	NA	0.920838
ENSG00000137509	PRCP	Wald ratio	1	0.0632159	0.0386515	1.06526	0.987537	1.14909	0.101937	NA	NA	0.64686
ENSG00000137563	GGH	Inverse variance weighted	2	0.0200905	0.0384512	1.02029	0.946226	1.10016	0.601327	0.674525	NA	0.971517
ENSG00000137571	SLCO5A1	Wald ratio	1	0.207949	0.145157	1.23115	0.926298	1.63633	0.151979	NA	NA	0.714136
ENSG00000137601	NEK1	Inverse variance weighted	3	-0.0186393	0.0276537	0.981533	0.929749	1.0362	0.500296	0.244467	0.86437	0.946807
ENSG00000137672	TRPC6	Inverse variance weighted	2	0.00905495	0.0666251	1.0091	0.885564	1.14986	0.891893	0.0533865	NA	0.993908
ENSG00000137731	FXYD2	Inverse variance weighted	3	0.00640692	0.0610276	1.00643	0.892966	1.13431	0.916389	0.568683	0.415379	0.993908
ENSG00000137752	CASP1	Inverse variance weighted	2	-0.0600484	0.0324168	0.941719	0.883746	1.00349	0.0639707	0.965681	NA	0.550676
ENSG00000137757	CASP5	Inverse variance weighted	2	-0.0342171	0.0468296	0.966362	0.881612	1.05926	0.464979	0.102259	NA	0.932205
ENSG00000137764	MAP2K5	Inverse variance weighted	4	0.0195699	0.0268262	1.01976	0.967529	1.07482	0.465693	0.825321	0.21328	0.932205
ENSG00000137801	THBS1	Inverse variance weighted	7	0.0415598	0.0575235	1.04244	0.931288	1.16685	0.469997	0.311579	0.427616	0.932205
ENSG00000137806	NDUFAF1	Inverse variance weighted	6	0.00650533	0.0236078	1.00653	0.961014	1.05419	0.782887	0.584533	0.18283	0.988627
ENSG00000137825	ITPKA	Wald ratio	1	-0.0122545	0.0852618	0.98782	0.835799	1.16749	0.885715	NA	NA	0.992832
ENSG00000137843	PAK6	Wald ratio	1	-0.08613	0.145551	0.917475	0.689761	1.22036	0.554017	NA	NA	0.960956
ENSG00000137845	ADAM10	Inverse variance weighted	2	0.0420905	0.124138	1.04299	0.817733	1.33029	0.734562	0.0341228	NA	0.988144
ENSG00000137936	BCAR3	Wald ratio	1	0.137555	0.107249	1.14746	0.929922	1.4159	0.199644	NA	NA	0.764421
ENSG00000137947	GTF2B	Wald ratio	1	-0.0707041	0.0617694	0.931738	0.825495	1.05165	0.252356	NA	NA	0.824685
ENSG00000138028	CGREF1	Wald ratio	1	0.100901	0.109617	1.10617	0.892305	1.37129	0.357316	NA	NA	0.886654
ENSG00000138030	KHK	Wald ratio	1	0.01718	0.0183255	1.01733	0.981437	1.05453	0.348506	NA	NA	0.879825
ENSG00000138032	PPM1B	Wald ratio	1	0.00520228	0.0942883	1.00522	0.835602	1.20926	0.956	NA	NA	0.995442
ENSG00000138061	CYP1B1	Inverse variance weighted	3	-0.00104418	0.0365002	0.998956	0.929987	1.07304	0.977178	0.0461019	0.968518	0.996722
ENSG00000138071	ACTR2	Wald ratio	1	-0.0884537	0.0580753	0.915345	0.816865	1.0257	0.127737	NA	NA	0.697803
ENSG00000138074	SLC5A6	Inverse variance weighted	3	0.0425725	0.0275645	1.04349	0.988611	1.10142	0.122475	0.813093	0.64037	0.690423
ENSG00000138080	EMILIN1	Wald ratio	1	-0.081285	0.204028	0.921931	0.618053	1.37522	0.690335	NA	NA	0.982411
ENSG00000138085	ATRAID	Inverse variance weighted	2	-0.0448896	0.0283022	0.956103	0.90451	1.01064	0.112722	0.585895	NA	0.67388
ENSG00000138115	CYP2C8	Inverse variance weighted	2	-0.196357	0.0786941	0.821719	0.704267	0.958758	0.012589	0.519851	NA	0.285547
ENSG00000138160	KIF11	Wald ratio	1	0.0951207	0.100508	1.09979	0.903142	1.33926	0.343945	NA	NA	0.878391
ENSG00000138185	ENTPD1	Inverse variance weighted	5	-0.0118	0.0178531	0.988269	0.954286	1.02346	0.508644	0.486405	0.223827	0.949317
ENSG00000138316	ADAMTS14	Wald ratio	1	-0.0224971	0.209019	0.977754	0.649097	1.47282	0.914288	NA	NA	0.993908
ENSG00000138363	ATIC	Wald ratio	1	-0.0767628	0.0292619	0.926109	0.874489	0.980778	0.00870807	NA	NA	0.243165
ENSG00000138376	BARD1	Wald ratio	1	0.00777694	0.0707156	1.00781	0.877371	1.15764	0.912429	NA	NA	0.993908
ENSG00000138378	STAT4	Wald ratio	1	-0.0258129	0.140635	0.974517	0.739739	1.28381	0.85437	NA	NA	0.992751
ENSG00000138395	CDK15	Wald ratio	1	-0.0384935	0.0798335	0.962238	0.822862	1.12522	0.629684	NA	NA	0.974966
ENSG00000138398	PPIG	Wald ratio	1	-0.0139829	0.0446744	0.986114	0.903441	1.07635	0.754283	NA	NA	0.988144
ENSG00000138413	IDH1	Wald ratio	1	-0.0699596	0.0382112	0.932432	0.865149	1.00495	0.0671205	NA	NA	0.559058
ENSG00000138448	ITGAV	Inverse variance weighted	2	0.0612155	0.0462906	1.06313	0.970917	1.1641	0.186029	0.233611	NA	0.752224
ENSG00000138449	SLC40A1	Inverse variance weighted	3	0.0152945	0.0290243	1.01541	0.95926	1.07485	0.598224	0.72658	0.84857	0.969936
ENSG00000138468	SENP7	Inverse variance weighted	2	-0.0424006	0.017134	0.958486	0.926832	0.991221	0.0133366	0.865617	NA	0.285547
ENSG00000138613	APH1B	Inverse variance weighted	3	0.0275762	0.0255895	1.02796	0.977674	1.08083	0.281196	0.449024	0.912908	0.856267
ENSG00000138615	CILP	Wald ratio	1	0.0538836	0.0963585	1.05536	0.873734	1.27475	0.576025	NA	NA	0.966733
ENSG00000138621	PPCDC	Wald ratio	1	0.101159	0.104939	1.10645	0.900756	1.35912	0.335057	NA	NA	0.878391
ENSG00000138669	PRKG2	Wald ratio	1	-0.00165988	0.035651	0.998341	0.930963	1.0706	0.962865	NA	NA	0.995442
ENSG00000138685	FGF2	Wald ratio	1	-0.0825509	0.0622496	0.920765	0.815006	1.04025	0.184797	NA	NA	0.750114
ENSG00000138722	MMRN1	Wald ratio	1	-0.175556	0.0551969	0.838991	0.752961	0.934849	0.00147002	NA	NA	0.106753
ENSG00000138735	PDE5A	Wald ratio	1	0.0676171	0.0561579	1.06996	0.958436	1.19445	0.22857	NA	NA	0.794404
ENSG00000138741	TRPC3	Inverse variance weighted	3	0.0154165	0.032125	1.01554	0.953564	1.08154	0.631306	0.185461	0.623508	0.975181
ENSG00000138744	NAAA	Inverse variance weighted	3	-0.0210893	0.0239139	0.979131	0.934297	1.02612	0.377839	0.801742	0.441364	0.907762
ENSG00000138755	CXCL9	Wald ratio	1	0.0083561	0.0690998	1.00839	0.880664	1.15464	0.903748	NA	NA	0.993908
ENSG00000138756	BMP2K	Inverse variance weighted	2	0.0329315	0.0574433	1.03348	0.923433	1.15664	0.566451	0.980606	NA	0.963031
ENSG00000138777	PPA2	Inverse variance weighted	3	-0.0282493	0.0418512	0.972146	0.895586	1.05525	0.499679	0.567131	0.702631	0.946807
ENSG00000138778	CENPE	Wald ratio	1	-0.26725	0.122816	0.765481	0.601716	0.973818	0.0295539	NA	NA	0.414747
ENSG00000138780	GSTCD	Wald ratio	1	-0.016539	0.0479914	0.983597	0.895295	1.08061	0.730377	NA	NA	0.988144
ENSG00000138792	ENPEP	Wald ratio	1	0.0607738	0.207663	1.06266	0.707339	1.59647	0.769785	NA	NA	0.988144
ENSG00000138794	CASP6	Wald ratio	1	-0.120857	0.0831129	0.886161	0.752949	1.04294	0.145911	NA	NA	0.710606
ENSG00000138798	EGF	Inverse variance weighted	2	-0.0741034	0.0467675	0.928576	0.847243	1.01772	0.113079	0.393761	NA	0.67388
ENSG00000138814	PPP3CA	Inverse variance weighted	2	-0.0643143	0.0480382	0.93771	0.853449	1.03029	0.180631	0.910353	NA	0.74479
ENSG00000138821	SLC39A8	Wald ratio	1	-0.019707	0.0483037	0.980486	0.891917	1.07785	0.683288	NA	NA	0.981896
ENSG00000138829	FBN2	Inverse variance weighted	2	0.0223687	0.0280893	1.02262	0.967842	1.0805	0.425832	0.0212078	NA	0.920838
ENSG00000139053	PDE6H	Wald ratio	1	0.0243715	0.0377747	1.02467	0.951546	1.10342	0.518811	NA	NA	0.954733
ENSG00000139083	ETV6	Wald ratio	1	0.214169	0.139671	1.23883	0.942154	1.62893	0.125182	NA	NA	0.695891
ENSG00000139132	FGD4	Inverse variance weighted	2	-0.20439	0.101676	0.815144	0.667861	0.994908	0.0444087	0.124133	NA	0.475413
ENSG00000139133	ALG10	Wald ratio	1	0.0413807	0.0291358	1.04225	0.984398	1.1035	0.155529	NA	NA	0.717175
ENSG00000139180	NDUFA9	Wald ratio	1	-0.0368603	0.0497769	0.963811	0.87422	1.06258	0.458991	NA	NA	0.932205
ENSG00000139190	VAMP1	Inverse variance weighted	2	0.0500093	0.054658	1.05128	0.94448	1.17016	0.360218	0.194279	NA	0.890701
ENSG00000139192	TAPBPL	Inverse variance weighted	5	-0.00520735	0.021974	0.994806	0.95287	1.03859	0.812674	0.30075	0.440836	0.988627
ENSG00000139193	CD27	Inverse variance weighted	2	-0.0243943	0.140086	0.975901	0.741586	1.28425	0.861757	0.895365	NA	0.992832
ENSG00000139278	GLIPR1	Inverse variance weighted	2	-0.0186204	0.0215381	0.981552	0.940978	1.02387	0.387296	0.197184	NA	0.912071
ENSG00000139318	DUSP6	Wald ratio	1	0.0839031	0.0815226	1.08752	0.926926	1.27595	0.303385	NA	NA	0.866814
ENSG00000139370	SLC15A4	Inverse variance weighted	3	0.0113047	0.0396018	1.01137	0.935836	1.093	0.775293	0.381433	0.507681	0.988627
ENSG00000139567	ACVRL1	Inverse variance weighted	3	-0.0172251	0.0265424	0.982922	0.933095	1.03541	0.51636	0.755858	0.496381	0.952949
ENSG00000139572	GPR84	Inverse variance weighted	2	-0.0220716	0.0340241	0.97817	0.915066	1.04563	0.516529	0.504592	NA	0.952949
ENSG00000139574	NPFF	Wald ratio	1	-0.665615	0.209281	0.513957	0.341023	0.774587	0.00147026	NA	NA	0.106753
ENSG00000139610	CELA1	Inverse variance weighted	2	0.0207679	0.0168069	1.02099	0.9879	1.05518	0.21658	0.590065	NA	0.782719
ENSG00000139625	MAP3K12	Wald ratio	1	-0.195669	0.0615217	0.822284	0.728876	0.927663	0.00147026	NA	NA	0.106753
ENSG00000139626	ITGB7	Inverse variance weighted	4	0.0255632	0.0235324	1.02589	0.97965	1.07432	0.277346	0.987312	0.23231	0.854564
ENSG00000139679	LPAR6	Inverse variance weighted	3	0.114558	0.0709243	1.12138	0.975843	1.28862	0.106264	0.604334	0.84536	0.659709
ENSG00000139687	RB1	Wald ratio	1	-0.00197698	0.0514807	0.998025	0.902236	1.10398	0.969367	NA	NA	0.996708
ENSG00000139899	CBLN3	Inverse variance weighted	4	-0.0168216	0.0175002	0.983319	0.950163	1.01763	0.336441	0.212063	0.929268	0.878391
ENSG00000139908	TSSK4	Inverse variance weighted	2	0.10259	0.191401	1.10804	0.761431	1.61242	0.591961	0.0994532	NA	0.969435
ENSG00000140009	ESR2	Wald ratio	1	-0.0762481	0.0445605	0.926586	0.849093	1.01115	0.0870601	NA	NA	0.610931
ENSG00000140030	GPR65	Wald ratio	1	-0.0524346	0.0313703	0.948916	0.892329	1.00909	0.0946278	NA	NA	0.632218
ENSG00000140092	FBLN5	Inverse variance weighted	5	-0.00842005	0.0139687	0.991615	0.964834	1.01914	0.546656	0.159356	0.443917	0.960005
ENSG00000140199	SLC12A6	Inverse variance weighted	2	-0.00363612	0.0304443	0.99637	0.938655	1.05763	0.904931	0.596469	NA	0.993908
ENSG00000140259	MFAP1	Wald ratio	1	0.156299	0.083673	1.16918	0.99233	1.37754	0.0617649	NA	NA	0.546394
ENSG00000140263	SORD	Wald ratio	1	0.0438926	0.0567968	1.04487	0.934794	1.16791	0.439641	NA	NA	0.920892
ENSG00000140279	DUOX2	Wald ratio	1	0.112947	0.227264	1.11957	0.717136	1.74785	0.619199	NA	NA	0.974966
ENSG00000140287	HDC	Wald ratio	1	0.155348	0.186194	1.16806	0.810915	1.68251	0.404093	NA	NA	0.917983
ENSG00000140379	BCL2A1	Inverse variance weighted	2	-0.0363525	0.0298057	0.9643	0.909581	1.02231	0.222598	0.59976	NA	0.789373
ENSG00000140396	NCOA2	Wald ratio	1	-0.0392496	0.0955987	0.961511	0.797221	1.15966	0.681391	NA	NA	0.981896
ENSG00000140400	MAN2C1	Wald ratio	1	-0.0515601	0.0310613	0.949747	0.893651	1.00936	0.0969252	NA	NA	0.634952
ENSG00000140443	IGF1R	Inverse variance weighted	3	0.0802501	0.089023	1.08356	0.910069	1.29012	0.367347	0.469158	0.306492	0.896231
ENSG00000140459	CYP11A1	Wald ratio	1	0.116709	0.134215	1.12379	0.863853	1.46195	0.384536	NA	NA	0.909596
ENSG00000140464	PML	Inverse variance weighted	2	-0.00443623	0.0365659	0.995574	0.926719	1.06954	0.903436	0.928996	NA	0.993908
ENSG00000140470	ADAMTS17	Inverse variance weighted	2	0.103964	0.0618905	1.10956	0.982809	1.25266	0.0929937	0.816199	NA	0.629837
ENSG00000140474	ULK3	Inverse variance weighted	2	0.0411839	0.0204461	1.04204	1.00111	1.08465	0.0439811	0.375065	NA	0.475413
ENSG00000140479	PCSK6	Inverse variance weighted	2	0.11327	0.111769	1.11993	0.899607	1.39422	0.310855	0.557974	NA	0.875804
ENSG00000140511	HAPLN3	Inverse variance weighted	2	0.042126	0.0871538	1.04303	0.879242	1.23732	0.628846	0.184779	NA	0.974966
ENSG00000140521	POLG	Wald ratio	1	0.083502	0.0670395	1.08709	0.953233	1.23974	0.212924	NA	NA	0.777481
ENSG00000140545	MFGE8	Inverse variance weighted	3	-0.018583	0.0239929	0.981589	0.936497	1.02885	0.438623	0.0740078	0.83929	0.920892
ENSG00000140564	FURIN	Inverse variance weighted	2	0.0182149	0.12286	1.01838	0.800443	1.29566	0.88214	0.00360058	NA	0.992832
ENSG00000140598	EFTUD1	Inverse variance weighted	2	0.117745	0.0900583	1.12496	0.942925	1.34213	0.191065	0.843643	NA	0.755963
ENSG00000140650	PMM2	Inverse variance weighted	3	0.0217069	0.0223514	1.02194	0.978141	1.06771	0.331465	0.844585	0.827308	0.878391
ENSG00000140675	SLC5A2	Wald ratio	1	0.283481	0.151324	1.32774	0.986971	1.78617	0.0610222	NA	NA	0.544957
ENSG00000140678	ITGAX	Inverse variance weighted	3	-0.00014945	0.0286791	0.999851	0.945198	1.05766	0.995842	0.00122611	0.9883	0.999076
ENSG00000140718	FTO	Wald ratio	1	0.273766	0.174806	1.31491	0.933463	1.85222	0.117322	NA	NA	0.681407
ENSG00000140876	NUDT7	Inverse variance weighted	3	-0.010606	0.0112568	0.98945	0.967859	1.01152	0.346097	0.672084	0.575033	0.878391
ENSG00000140943	MBTPS1	Inverse variance weighted	3	-0.00583636	0.0370326	0.994181	0.924576	1.06903	0.874772	0.156465	0.484778	0.992832
ENSG00000140988	RPS2	Wald ratio	1	0.00233239	0.0844506	1.00234	0.849429	1.18277	0.977967	NA	NA	0.996722
ENSG00000140990	NDUFB10	Inverse variance weighted	2	0.021716	0.0407078	1.02195	0.943583	1.10683	0.593714	0.84615	NA	0.969435
ENSG00000141012	GALNS	Inverse variance weighted	3	-0.0164623	0.0279913	0.983672	0.931159	1.03915	0.556451	0.487112	0.494316	0.960956
ENSG00000141068	KSR1	Wald ratio	1	0.0555539	0.0284189	1.05713	0.999853	1.11768	0.0506041	NA	NA	0.505379
ENSG00000141096	DPEP3	Wald ratio	1	-0.0458722	0.0293153	0.955164	0.901829	1.01165	0.117632	NA	NA	0.681407
ENSG00000141098	GFOD2	Wald ratio	1	0.206387	0.0831859	1.22923	1.0443	1.44691	0.0131002	NA	NA	0.285547
ENSG00000141232	TOB1	Inverse variance weighted	2	0.0125635	0.0256616	1.01264	0.96297	1.06488	0.624429	0.651912	NA	0.974966
ENSG00000141316	SPACA3	Wald ratio	1	0.0958196	0.0487253	1.10056	1.00032	1.21085	0.049238	NA	NA	0.498348
ENSG00000141337	ARSG	Inverse variance weighted	3	0.0136788	0.152374	1.01377	0.752034	1.36661	0.928469	0.0169848	0.438154	0.993908
ENSG00000141401	IMPA2	Inverse variance weighted	4	0.0295045	0.0450267	1.02994	0.942945	1.12497	0.512295	0.370102	0.132344	0.950745
ENSG00000141424	SLC39A6	Wald ratio	1	-0.0825458	0.107734	0.920769	0.745497	1.13725	0.443558	NA	NA	0.923042
ENSG00000141429	GALNT1	Wald ratio	1	0.0444282	0.0379201	1.04543	0.970547	1.12609	0.241348	NA	NA	0.809338
ENSG00000141458	NPC1	Inverse variance weighted	2	-0.000883986	0.0310883	0.999116	0.940055	1.06189	0.977315	0.373107	NA	0.996722
ENSG00000141469	SLC14A1	Inverse variance weighted	2	0.015383	0.0611926	1.0155	0.900726	1.1449	0.801515	0.0535117	NA	0.988627
ENSG00000141480	ARRB2	Inverse variance weighted	4	0.00378279	0.0528679	1.00379	0.904984	1.11338	0.942959	0.00103626	0.624669	0.993908
ENSG00000141503	MINK1	Inverse variance weighted	4	-0.0236007	0.0288002	0.976676	0.923071	1.03339	0.412522	0.572265	0.659264	0.920838
ENSG00000141505	ASGR1	Inverse variance weighted	3	0.0378024	0.0523815	1.03853	0.937194	1.15081	0.470494	0.969946	0.401066	0.932205
ENSG00000141506	PIK3R5	Inverse variance weighted	2	-0.0196717	0.0735832	0.98052	0.848831	1.13264	0.789208	0.489597	NA	0.988627
ENSG00000141510	TP53	Inverse variance weighted	2	-0.350606	0.0827211	0.704261	0.598853	0.828223	2.25e-05	0.422153	NA	0.00835
ENSG00000141526	SLC16A3	Wald ratio	1	-0.00596453	0.0247139	0.994053	0.94705	1.04339	0.809289	NA	NA	0.988627
ENSG00000141551	CSNK1D	Inverse variance weighted	3	0.0076506	0.0302749	1.00768	0.949625	1.06928	0.800496	0.319056	0.361584	0.988627
ENSG00000141564	RPTOR	Inverse variance weighted	2	-0.0059026	0.0298001	0.994115	0.937713	1.05391	0.842988	0.943608	NA	0.99164
ENSG00000141574	SECTM1	Wald ratio	1	0.0738067	0.0560134	1.0766	0.96466	1.20153	0.187617	NA	NA	0.75375
ENSG00000141646	SMAD4	Wald ratio	1	0.0594742	0.0465058	1.06128	0.968819	1.16256	0.200948	NA	NA	0.764421
ENSG00000141655	TNFRSF11A	Wald ratio	1	-0.025737	0.0980446	0.974591	0.804202	1.18108	0.792934	NA	NA	0.988627
ENSG00000141682	PMAIP1	Wald ratio	1	0.0881021	0.0632799	1.0921	0.964711	1.23631	0.163844	NA	NA	0.724975
ENSG00000141736	ERBB2	Wald ratio	1	-0.0817306	0.119377	0.92152	0.729271	1.16445	0.493571	NA	NA	0.943093
ENSG00000141744	PNMT	Wald ratio	1	-0.0912458	0.127821	0.912793	0.710509	1.17267	0.475315	NA	NA	0.93268
ENSG00000141753	IGFBP4	Wald ratio	1	0.0203516	0.0346836	1.02056	0.953488	1.09235	0.557353	NA	NA	0.960956
ENSG00000141858	SAMD1	Wald ratio	1	0.057268	0.119722	1.05894	0.837455	1.339	0.632408	NA	NA	0.975181
ENSG00000141968	VAV1	Wald ratio	1	0.100348	0.131612	1.10556	0.854182	1.4309	0.44579	NA	NA	0.925957
ENSG00000142002	DPP9	Inverse variance weighted	2	-0.0340882	0.0338311	0.966486	0.904478	1.03275	0.313647	0.30577	NA	0.876636
ENSG00000142082	SIRT3	Wald ratio	1	0.0583436	0.0432994	1.06008	0.973825	1.15397	0.177836	NA	NA	0.739406
ENSG00000142156	COL6A1	Inverse variance weighted	3	0.0519178	0.0399468	1.05329	0.973967	1.13907	0.193713	0.0782397	0.954091	0.761023
ENSG00000142166	IFNAR1	Inverse variance weighted	3	0.0200168	0.0271959	1.02022	0.967261	1.07608	0.461717	0.549347	0.517741	0.932205
ENSG00000142168	SOD1	Wald ratio	1	0.0485483	0.0796317	1.04975	0.89805	1.22707	0.542086	NA	NA	0.959086
ENSG00000142173	COL6A2	Inverse variance weighted	4	-0.0219988	0.0241542	0.978241	0.933008	1.02567	0.36242	0.965524	0.299765	0.892082
ENSG00000142178	SIK1	Inverse variance weighted	2	-0.0257033	0.111399	0.974624	0.783453	1.21244	0.817522	0.0749252	NA	0.988627
ENSG00000142182	DNMT3L	Wald ratio	1	-0.011987	0.168852	0.988085	0.709684	1.3757	0.943405	NA	NA	0.993908
ENSG00000142185	TRPM2	Inverse variance weighted	2	-0.0350797	0.040527	0.965528	0.891801	1.04535	0.386716	0.494417	NA	0.911525
ENSG00000142192	APP	Wald ratio	1	-0.027666	0.0367532	0.972713	0.905107	1.04537	0.451599	NA	NA	0.930879
ENSG00000142208	AKT1	Inverse variance weighted	2	0.0182895	0.0289356	1.01846	0.962305	1.07789	0.527337	0.982712	NA	0.956315
ENSG00000142230	SAE1	Inverse variance weighted	2	0.115544	0.044247	1.12248	1.02924	1.22418	0.00901849	0.416735	NA	0.243177
ENSG00000142235	LMTK3	Wald ratio	1	0.0161218	0.0767592	1.01625	0.874305	1.18125	0.833644	NA	NA	0.989066
ENSG00000142303	ADAMTS10	Wald ratio	1	0.0607184	0.055588	1.0626	0.952911	1.18491	0.274704	NA	NA	0.854298
[truncated: 1,532 more rows]

## Sheet: S6
Table S6 MR results of brain eQTLs and migraine.
[truncated: 2,024 more rows]

## Sheet: S7
Table S7 The results of colocalization analysis.
[truncated: 35 more rows]

[truncated: 2 more sheets: S8, S9]
